# Supplementary material for: Targeting the cholesterol-RORα/γ axis inhibits colorectal cancer progression through degrading c-myc
Source: Oncogene. 2022 Oct 31;41(49):5266–78. doi: 10.1038/s41388-022-02515-3 (PMC9718673; doi:10.1038/s41388-022-02515-3)
Supplement: Supplementary file 2 — Supplementary Table 6 [file 41388_2022_2515_MOESM2_ESM.xlsx]

## Sheet: RORA_act_ctr_deseq_edger
Gene Symbol	baseMean	log2(FC)	IfcSE	stat	pvalue	padj	Label
ABCG1	93.3994	4.01628	0.256683	15.6468	3.49085e-55	1.72038e-53	SigUp
SPRR2D	143.343	3.57423	0.197966	18.0547	7.23936e-73	4.95201e-71	SigUp
NUPR1	96.1677	3.55103	0.241803	14.6856	7.97286e-49	3.24628e-47	SigUp
LURAP1L	232.163	3.46935	0.158382	21.905	2.32945e-106	2.65573e-104	SigUp
DMGDH	50.7201	3.4624	0.307565	11.2575	2.12808e-29	4.63597e-28	SigUp
STK32A	100.865	3.30318	0.223397	14.7861	1.79963e-49	7.48795e-48	SigUp
DDIT4	3113.89	3.23541	0.0498133	64.9507	0	0	SigUp
KLHDC7B	20.1123	3.17123	0.407059	7.79061	6.66872e-15	6.67301e-14	SigUp
PDE2A	72.9701	3.07634	0.250424	12.2846	1.09653e-34	2.92084e-33	SigUp
DDIT3	640.015	3.05844	0.0923492	33.1182	1.6255e-240	6.46458e-238	SigUp
S100P	1689.99	2.93575	0.061086	48.0593	0	0	SigUp
ATF3	845.122	2.93395	0.0814073	36.0404	1.95117e-284	8.78079e-282	SigUp
FRY	36.6323	2.89092	0.317629	9.10156	8.90444e-20	1.23499e-18	SigUp
CASP5	18.0734	2.86545	0.41038	6.98244	2.90092e-12	2.4223e-11	SigUp
KLHL24	428.816	2.76948	0.106335	26.0449	1.53848e-149	2.92327e-147	SigUp
FAM129A	988.544	2.69112	0.0762044	35.3145	3.52237e-273	1.5059e-270	SigUp
NLRP1	95.518	2.60956	0.210367	12.4048	2.46112e-35	6.72326e-34	SigUp
MXD1	1274.13	2.57776	0.0625625	41.203	0	0	SigUp
UPP1	870.899	2.50719	0.0785116	31.934	9.01157e-224	2.90768e-221	SigUp
DUSP5	4051.78	2.50029	0.0468531	53.3645	0	0	SigUp
CAPN5	406.527	2.4978	0.104304	23.9474	9.84504e-127	1.47684e-124	SigUp
NPR3	53.4613	2.48446	0.266559	9.32049	1.15802e-20	1.67967e-19	SigUp
TCP11L2	133.304	2.48133	0.181503	13.671	1.513e-42	5.08325e-41	SigUp
PLEKHH2	204.112	2.43563	0.146975	16.5717	1.11589e-61	6.40363e-60	SigUp
PTP4A3	12.0845	2.39323	0.419916	5.69931	1.20295e-08	7.20296e-08	SigUp
PRSS1	296.248	2.39186	0.123677	19.3396	2.49372e-83	2.02109e-81	SigUp
CREBRF	297.038	2.38994	0.124508	19.1951	4.07071e-82	3.22284e-80	SigUp
VPS37D	31.4997	2.38864	0.320193	7.45999	8.65269e-14	8.07694e-13	SigUp
TUBE1	380.51	2.38049	0.105596	22.5434	1.55886e-112	1.96015e-110	SigUp
LAMP3	478.672	2.37379	0.100555	23.6069	3.27701e-123	4.67002e-121	SigUp
PELI2	103.966	2.36727	0.196321	12.0582	1.75609e-33	4.47553e-32	SigUp
GDF15	3241.63	2.34702	0.0946485	24.7972	9.60601e-136	1.61051e-133	SigUp
YPEL2	52.3002	2.3469	0.274859	8.53856	1.359e-17	1.65058e-16	SigUp
DAPK2	37.9757	2.34282	0.295204	7.93626	2.08369e-15	2.17408e-14	SigUp
SYTL1	83.3706	2.33783	0.213669	10.9413	7.31161e-28	1.4903e-26	SigUp
FAM49A	66.7454	2.33288	0.237878	9.80705	1.04994e-22	1.68118e-21	SigUp
CLDN1	495.143	2.29332	0.0937129	24.4718	2.95049e-132	4.85156e-130	SigUp
PPP1R15A	2499.08	2.28007	0.0482421	47.263	0	0	SigUp
OSGIN1	254.922	2.27076	0.133859	16.9638	1.5224e-64	9.29806e-63	SigUp
SAT1	2626.43	2.26281	0.0469488	48.1974	0	0	SigUp
MAP2	535.471	2.25782	0.0909361	24.8287	4.39437e-136	7.5148e-134	SigUp
SLC22A15	284.661	2.2549	0.136465	16.5237	2.47839e-61	1.39878e-59	SigUp
ULBP1	198.056	2.25111	0.144219	15.609	6.32461e-55	3.0902e-53	SigUp
PCLO	25.5411	2.23544	0.343875	6.50072	7.9936e-11	5.84432e-10	SigUp
CHAC1	538.371	2.23216	0.0917696	24.3236	1.1044e-130	1.74874e-128	SigUp
PAQR8	43.1723	2.22962	0.280735	7.94206	1.98849e-15	2.07982e-14	SigUp
RP5-1187M17.10	69.7074	2.22716	0.238841	9.32489	1.11096e-20	1.61277e-19	SigUp
LINGO3	7.15189	2.17181	0.443577	4.89613	9.77413e-07	4.7811e-06	SigUp
SYNE1	332.343	2.14964	0.112019	19.19	4.48839e-82	3.53714e-80	SigUp
SLC7A11	2919.69	2.14693	0.0418957	51.2448	0	0	SigUp
DUOX2	96.201	2.14223	0.204738	10.4633	1.27365e-25	2.32699e-24	SigUp
TRPV6	48.7108	2.126	0.264996	8.02276	1.03394e-15	1.10925e-14	SigUp
ABTB1	108.987	2.11688	0.195894	10.8063	3.2148e-27	6.34098e-26	SigUp
FBXO32	159.153	2.09809	0.155004	13.5356	9.63277e-42	3.13771e-40	SigUp
KLF15	10.9875	2.07279	0.42073	4.92665	8.36495e-07	4.12483e-06	SigUp
ALPK1	147.821	2.05854	0.161907	12.7143	4.92481e-37	1.41783e-35	SigUp
SLC6A9	173.373	2.05054	0.154074	13.3088	2.05801e-40	6.45761e-39	SigUp
PABPC1L	625.802	2.04923	0.0855426	23.9557	8.05456e-127	1.21895e-124	SigUp
CCNG2	407.959	2.04189	0.107249	19.0387	8.15951e-81	6.25721e-79	SigUp
ASNS	3514.43	2.02165	0.0396456	50.9931	0	0	SigUp
PTPRH	122.37	1.99776	0.176133	11.3424	8.09159e-30	1.79474e-28	SigUp
GTPBP2	1253.97	1.98513	0.0608558	32.6202	2.12078e-233	7.71646e-231	SigUp
GADD45A	622.405	1.98218	0.0812632	24.392	2.07745e-131	3.38347e-129	SigUp
VEGFA	2184.74	1.97187	0.0474755	41.5344	0	0	SigUp
PER1	435.449	1.95967	0.0965241	20.3024	1.22566e-91	1.13913e-89	SigUp
FAM83E	79.5477	1.95577	0.211809	9.23366	2.61546e-20	3.73659e-19	SigUp
NAMPT	8343.85	1.94982	0.0290991	67.006	0	0	SigUp
CX3CL1	977.338	1.92954	0.0727	26.5411	3.25065e-155	6.61779e-153	SigUp
CDKN2B	170.551	1.92315	0.149768	12.8409	9.67433e-38	2.85735e-36	SigUp
PLCH2	21.1395	1.9083	0.362627	5.26244	1.42158e-07	7.6522e-07	SigUp
ZNF449	142.175	1.90261	0.171054	11.1229	9.70956e-29	2.05245e-27	SigUp
UNC5B	56.9817	1.8972	0.246231	7.70495	1.30892e-14	1.28495e-13	SigUp
AHNAK2	959.46	1.89523	0.0670169	28.2799	6.11121e-176	1.49297e-173	SigUp
NPHS1	14.3774	1.89179	0.391392	4.8335	1.34152e-06	6.46232e-06	SigUp
PRSS2	842.983	1.88422	0.0722609	26.0753	6.95709e-150	1.33678e-147	SigUp
PCK2	1087.79	1.88408	0.0624743	30.1576	8.5276e-200	2.4717e-197	SigUp
MUC3A	14.9902	1.88197	0.39313	4.78714	1.69178e-06	8.03864e-06	SigUp
PMAIP1	1609.74	1.87779	0.0587915	31.9399	7.46127e-224	2.45375e-221	SigUp
DDX60	862.841	1.85314	0.0697163	26.5812	1.12051e-155	2.3368e-153	SigUp
TMC4	200.411	1.8492	0.145896	12.6748	8.15681e-37	2.33651e-35	SigUp
SHC2	4.4119	1.84569	0.441942	4.17632	2.96258e-05	0.000119404	SigUp
ISG20	232.373	1.83626	0.12983	14.1436	2.04629e-45	7.57438e-44	SigUp
SQSTM1	7980.49	1.83595	0.0319603	57.4446	0	0	SigUp
AKNA	395.178	1.81072	0.0991915	18.2548	1.89384e-74	1.32732e-72	SigUp
PLA2G4B	17.4499	1.81042	0.396363	4.56757	4.93415e-06	2.21028e-05	SigUp
PRPH	16.5325	1.80731	0.375814	4.80906	1.51644e-06	7.26606e-06	SigUp
B3GALT4	41.7774	1.79845	0.279672	6.43056	1.27132e-10	9.15787e-10	SigUp
ADAM20	31.024	1.7968	0.315301	5.69868	1.20735e-08	7.22678e-08	SigUp
SMOX	220.971	1.79486	0.129897	13.8176	1.99663e-43	6.88394e-42	SigUp
CCPG1	781.956	1.78584	0.0734828	24.3028	1.83032e-130	2.87159e-128	SigUp
YPEL1	45.4163	1.77228	0.416956	4.25051	2.1328e-05	8.77175e-05	SigUp
ZC3H6	495.732	1.76378	0.0895314	19.7001	2.15112e-86	1.80325e-84	SigUp
NR1D1	811.044	1.75849	0.0743852	23.6404	1.48312e-123	2.13133e-121	SigUp
HERC5	758.554	1.7397	0.0731467	23.7837	4.92471e-125	7.19807e-123	SigUp
PTPRM	219.363	1.72796	0.131264	13.164	1.41307e-39	4.35404e-38	SigUp
BHMT	13.8679	1.72453	0.40238	4.28582	1.82067e-05	7.55759e-05	SigUp
BEND6	45.06	1.70083	0.262327	6.48361	8.9553e-11	6.53069e-10	SigUp
C1QTNF7	9.24373	1.68318	0.42788	3.93376	8.3627e-05	0.000315348	SigUp
SLC16A4	175.484	1.68077	0.145259	11.5708	5.79131e-31	1.34379e-29	SigUp
HERPUD1	1350.8	1.67722	0.0565579	29.655	2.92455e-193	7.93853e-191	SigUp
ITPKA	60.5296	1.66844	0.238532	6.99463	2.65952e-12	2.23162e-11	SigUp
CDKN2A	5.42349	1.66764	0.445976	3.73931	0.000184528	0.000655778	SigUp
ADM2	20.2247	1.6569	0.371141	4.46433	8.03195e-06	3.50931e-05	SigUp
ATP13A4	5.58466	1.64725	0.446003	3.69336	0.000221312	0.000775862	SigUp
MUC17	8.94417	1.6465	0.438885	3.75155	0.000175741	0.000627161	SigUp
CTAGE5	697.87	1.63571	0.0763074	21.4358	6.19576e-102	6.42144e-100	SigUp
RSAD2	578.951	1.63563	0.0832664	19.6434	6.58856e-86	5.44305e-84	SigUp
C6orf48	579.955	1.63119	0.0858175	19.0077	1.4726e-80	1.12424e-78	SigUp
CBLB	188.99	1.62916	0.144816	11.2499	2.31876e-29	5.03997e-28	SigUp
YPEL3	69.8437	1.62808	0.230193	7.07268	1.51966e-12	1.30264e-11	SigUp
ABCC3	521.83	1.62189	0.0856838	18.9288	6.61003e-80	5.00168e-78	SigUp
CYP4F3	75.0408	1.62127	0.226422	7.16041	8.04379e-13	7.05058e-12	SigUp
CEACAM5	41.7221	1.6212	0.28027	5.78441	7.27685e-09	4.43484e-08	SigUp
R3HDM2	453.089	1.61899	0.0964243	16.7902	2.87759e-63	1.72062e-61	SigUp
NCF2	70.1732	1.61756	0.218733	7.39516	1.41241e-13	1.30592e-12	SigUp
OPLAH	33.4858	1.61264	0.302378	5.33319	9.65017e-08	5.30635e-07	SigUp
HBP1	416.29	1.60529	0.0970282	16.5445	1.75328e-61	9.9611e-60	SigUp
PIP5KL1	21.5211	1.60289	0.369904	4.33327	1.46912e-05	6.19565e-05	SigUp
OSBPL6	70.4121	1.59388	0.223415	7.13417	9.73745e-13	8.47e-12	SigUp
AREG	3827.69	1.59103	0.0402811	39.4981	0	0	SigUp
SPX	4.08128	1.58587	0.440496	3.60019	0.000317983	0.00108298	SigUp
KIAA1257	18.5429	1.57887	0.366077	4.31294	1.61096e-05	6.74558e-05	SigUp
FAM167A	28.6485	1.57567	0.32492	4.84943	1.2382e-06	5.98823e-06	SigUp
MYH4	4.46492	1.57355	0.444019	3.54389	0.000394272	0.0013236	SigUp
ERN1	441.306	1.57269	0.0926321	16.9778	1.19976e-64	7.43376e-63	SigUp
GPCPD1	427.253	1.57055	0.0953113	16.4781	5.26827e-61	2.93462e-59	SigUp
GAB2	541.034	1.56497	0.0846709	18.4829	2.83425e-76	2.04509e-74	SigUp
SESN2	437.264	1.55313	0.0972764	15.9661	2.20131e-57	1.12708e-55	SigUp
PRKAR2B	111.944	1.55177	0.178826	8.67752	4.0448e-18	5.07485e-17	SigUp
IFIH1	917.661	1.54755	0.065578	23.5986	3.98658e-123	5.63426e-121	SigUp
TTLL1	49.4961	1.54569	0.260522	5.93306	2.97345e-09	1.87427e-08	SigUp
KLF11	363.261	1.54323	0.10528	14.6584	1.19032e-48	4.8122e-47	SigUp
NDRG1	505.603	1.54063	0.103373	14.9036	3.12134e-50	1.32452e-48	SigUp
PNRC1	422.585	1.53711	0.0989359	15.5364	1.96586e-54	9.4433e-53	SigUp
JMY	897.23	1.53698	0.0669692	22.9506	1.4537e-116	1.92712e-114	SigUp
PPP2R5B	118.058	1.53448	0.182953	8.38729	4.97463e-17	5.8428e-16	SigUp
CD22	41.9166	1.52976	0.268145	5.70497	1.16361e-08	6.97715e-08	SigUp
LYRM9	27.4002	1.52575	0.316019	4.82805	1.37876e-06	6.6287e-06	SigUp
AMN1	71.8075	1.5254	0.219666	6.94417	3.80685e-12	3.11786e-11	SigUp
AARS	1649.58	1.5211	0.0509768	29.839	1.21819e-195	3.41511e-193	SigUp
ARG2	192.146	1.51649	0.139545	10.8674	1.64851e-27	3.28568e-26	SigUp
CARS	1613.39	1.51569	0.0530599	28.5656	1.79939e-179	4.45962e-177	SigUp
CD68	54.8665	1.51395	0.262915	5.75831	8.49611e-09	5.14672e-08	SigUp
GK	326.865	1.51069	0.107201	14.0921	4.24698e-45	1.55519e-43	SigUp
HOXD8	27.1009	1.50804	0.337549	4.46761	7.90971e-06	3.45767e-05	SigUp
IRS2	304.862	1.50746	0.11519	13.0867	3.92494e-39	1.19644e-37	SigUp
CFAP69	52.2793	1.50687	0.250062	6.026	1.68071e-09	1.08994e-08	SigUp
ISL2	64.5905	1.50614	0.225258	6.68627	2.28926e-11	1.76028e-10	SigUp
MUC5B	13.6559	1.50017	0.40968	3.66182	0.000250434	0.000870284	SigUp
SPSB3	133.447	1.49971	0.166419	9.01162	2.03035e-19	2.76882e-18	SigUp
CD177	37.9891	1.49805	0.281898	5.31414	1.0716e-07	5.85664e-07	SigUp
CALCOCO1	258.137	1.49739	0.122848	12.189	3.55823e-34	9.3327e-33	SigUp
LONRF1	344.393	1.49704	0.10634	14.0779	5.19474e-45	1.89414e-43	SigUp
CORO7-PAM16	3.52488	1.49252	0.429886	3.47188	0.00051682	NA	NotSig
MEGF6	81.8142	1.49175	0.204992	7.27708	3.41131e-13	3.06552e-12	SigUp
SLC5A1	92.5992	1.49042	0.199556	7.46867	8.1008e-14	7.58662e-13	SigUp
PDGFA	54.9066	1.48827	0.24368	6.10749	1.0121e-09	6.69812e-09	SigUp
OLAH	5.44798	1.48816	0.445314	3.34182	0.00083232	0.00263486	SigUp
DYSF	13.1576	1.486	0.401206	3.70383	0.000212365	0.000746487	SigUp
HSPA13	1172.66	1.48543	0.0598467	24.8207	5.36633e-136	9.0861e-134	SigUp
CYP4F11	190.074	1.48014	0.142648	10.3762	3.18279e-25	5.75358e-24	SigUp
REPS2	85.1701	1.47333	0.212645	6.92857	4.25111e-12	3.45853e-11	SigUp
TMEM154	135.326	1.47298	0.163456	9.01145	2.03345e-19	2.77084e-18	SigUp
ATF4	3724.2	1.46569	0.0361925	40.497	0	0	SigUp
PHLDA3	25.0712	1.46536	0.327169	4.47889	7.50312e-06	3.28665e-05	SigUp
NFASC	10.2277	1.46473	0.423251	3.46067	0.000538843	0.00176595	SigUp
TIMP4	153.935	1.45948	0.158158	9.22799	2.75753e-20	3.93299e-19	SigUp
TMCC3	61.4466	1.45734	0.229666	6.34549	2.21725e-10	1.56359e-09	SigUp
IL32	358.217	1.4571	0.101263	14.3893	6.04476e-47	2.33872e-45	SigUp
ZFYVE28	34.5755	1.44896	0.293021	4.94489	7.61874e-07	3.77975e-06	SigUp
DNAJB9	244.8	1.44795	0.125669	11.522	1.02243e-30	2.3596e-29	SigUp
IFNB1	6.19627	1.44633	0.444578	3.25327	0.00114084	0.00352284	SigUp
ANKRD1	43.6974	1.44607	0.267423	5.40744	6.39323e-08	3.58578e-07	SigUp
TCEB3CL2	3.20858	1.44597	0.427853	3.3796	0.000725919	NA	NotSig
GRAMD1B	11.9272	1.44144	0.40533	3.55622	0.000376235	0.00126753	SigUp
BTG1	783.997	1.43975	0.071726	20.0729	1.27348e-89	1.13426e-87	SigUp
FLYWCH1	484.657	1.43707	0.0898296	15.9977	1.32518e-57	6.8465e-56	SigUp
TRIB3	1839.45	1.43698	0.050256	28.5932	8.17153e-180	2.08569e-177	SigUp
SLCO2A1	4.50301	1.43514	0.444652	3.22756	0.00124849	0.00382694	SigUp
TMEM92	22.1778	1.43196	0.340916	4.20034	2.66517e-05	0.000108285	SigUp
BATF3	3.42815	1.43014	0.436102	3.27936	0.00104044	NA	NotSig
RP11-277P12.6	15.4038	1.43003	0.377646	3.78669	0.000152665	0.00055067	SigUp
ROBO4	7.37011	1.42821	0.436634	3.27095	0.00107188	0.00332551	SigUp
SIPA1L2	205.059	1.42683	0.132195	10.7933	3.70212e-27	7.29377e-26	SigUp
CCDC28A	105.78	1.4197	0.180426	7.86858	3.58693e-15	3.67086e-14	SigUp
C5orf45	321.35	1.4163	0.115263	12.2875	1.0571e-34	2.82019e-33	SigUp
GPR1	193.152	1.41606	0.135051	10.4854	1.00861e-25	1.85665e-24	SigUp
RNASE4	111.557	1.41154	0.173726	8.12508	4.47049e-16	4.96106e-15	SigUp
PLAUR	565.81	1.40623	0.0855698	16.4337	1.09722e-60	6.03329e-59	SigUp
PHGDH	2043.29	1.4019	0.0470245	29.8121	2.71936e-195	7.5006e-193	SigUp
PRKAB2	599.031	1.40015	0.0824906	16.9734	1.29216e-64	7.97736e-63	SigUp
BHMT2	6.5843	1.39866	0.44449	3.14667	0.00165141	0.00493616	SigUp
TSC22D3	103.687	1.39461	0.183621	7.59504	3.07704e-14	2.93969e-13	SigUp
IFIT2	2667.9	1.3923	0.0454978	30.6015	1.16935e-205	3.50825e-203	SigUp
NATD1	124.361	1.39103	0.169916	8.18654	2.68848e-16	3.0327e-15	SigUp
MAST1	39.9615	1.38672	0.270876	5.1194	3.06507e-07	1.58404e-06	SigUp
ANKRA2	142.165	1.38661	0.158669	8.73904	2.35095e-18	2.9958e-17	SigUp
RND1	34.6809	1.38635	0.296832	4.67049	3.00484e-06	1.38431e-05	SigUp
UBALD2	499.556	1.38453	0.0974084	14.2137	7.53502e-46	2.79515e-44	SigUp
RHEBL1	63.9161	1.38443	0.226525	6.11161	9.86304e-10	6.53245e-09	SigUp
TBC1D3H	11.8614	1.3843	0.419101	3.30301	0.000956523	0.00299423	SigUp
XYLT1	37.0317	1.38298	0.302785	4.56754	4.9347e-06	2.21028e-05	SigUp
CD72	21.551	1.38073	0.343873	4.01523	5.93879e-05	0.000228892	SigUp
GFPT1	5926.37	1.38025	0.0308747	44.7049	0	0	SigUp
GRB10	1480.71	1.37868	0.0544364	25.3264	1.63585e-141	3.00804e-139	SigUp
WIPI1	163.411	1.37733	0.160468	8.58319	9.22812e-18	1.13369e-16	SigUp
ETS1	257.256	1.37732	0.124785	11.0376	2.51685e-28	5.19188e-27	SigUp
CEACAM1	139.903	1.37669	0.161343	8.53272	1.42949e-17	1.73251e-16	SigUp
TMEM61	12.4213	1.37434	0.403632	3.40494	0.000661781	0.0021353	SigUp
ACCS	80.8424	1.37364	0.207432	6.62211	3.54112e-11	2.67595e-10	SigUp
ZCWPW2	4.62812	1.37333	0.444066	3.09263	0.00198393	0.00584851	SigUp
SLC22A18	350.855	1.37268	0.10221	13.43	4.03323e-41	1.29404e-39	SigUp
CERCAM	53.8863	1.36696	0.255591	5.34826	8.88045e-08	4.9036e-07	SigUp
ABLIM2	10.1894	1.36417	0.419067	3.25526	0.00113289	0.00350081	SigUp
OPHN1	146.029	1.3626	0.156492	8.70715	3.11599e-18	3.92679e-17	SigUp
IRF9	57.8017	1.36148	0.257477	5.28778	1.23809e-07	6.71718e-07	SigUp
HDAC9	108.396	1.36053	0.175265	7.76269	8.31472e-15	8.27649e-14	SigUp
RP11-514P8.6	5.86264	1.359	0.446	3.04708	0.00231073	0.00671809	SigUp
ROBO3	78.3114	1.35651	0.208436	6.50805	7.6135e-11	5.57595e-10	SigUp
C6orf226	21.3758	1.35531	0.342335	3.95903	7.5254e-05	0.000285855	SigUp
TMEM136	100.265	1.35409	0.19694	6.87563	6.17159e-12	4.9596e-11	SigUp
TNFRSF10B	2802.75	1.3538	0.0409816	33.0343	2.61265e-239	1.01543e-236	SigUp
C11orf68	182.717	1.34993	0.140958	9.57686	1.00045e-21	1.53441e-20	SigUp
ZNF773	7.42638	1.34923	0.438455	3.07724	0.0020893	0.00612325	SigUp
DHRS3	102.393	1.34711	0.187465	7.18592	6.67579e-13	5.88468e-12	SigUp
NPAS1	12.1738	1.34701	0.40423	3.33229	0.000861346	0.00271869	SigUp
LYPD6B	118.43	1.34049	0.168371	7.96155	1.69895e-15	1.78842e-14	SigUp
KIF21B	460.613	1.33922	0.0927454	14.4397	2.91081e-47	1.13131e-45	SigUp
SYNE3	200.616	1.33868	0.137836	9.71216	2.67597e-22	4.19448e-21	SigUp
SRXN1	1776.36	1.3351	0.0527417	25.3139	2.24709e-141	4.08802e-139	SigUp
TTC39B	582.777	1.33389	0.0834047	15.993	1.42979e-57	7.36471e-56	SigUp
FTH1	30445.4	1.33248	0.0264542	50.3695	0	0	SigUp
KIAA1211	126.541	1.32998	0.187248	7.10279	1.22265e-12	1.05652e-11	SigUp
PDE5A	135.227	1.32955	0.172338	7.71477	1.21196e-14	1.19319e-13	SigUp
LAMB3	2829.78	1.32527	0.0411489	32.2068	1.41784e-227	4.8493e-225	SigUp
SARS	1785.07	1.32492	0.0488423	27.1265	4.78875e-162	1.07753e-159	SigUp
NBPF1	2121.71	1.32479	0.0455465	29.0865	5.31521e-186	1.42024e-183	SigUp
SDSL	89.6179	1.32443	0.191854	6.90334	5.07946e-12	4.10898e-11	SigUp
MTMR11	33.7819	1.32413	0.288215	4.59423	4.34341e-06	1.95981e-05	SigUp
PCMTD1	315.641	1.32275	0.114457	11.5567	6.82708e-31	1.5777e-29	SigUp
ARRDC3	433.871	1.32262	0.0958559	13.798	2.61874e-43	8.99257e-42	SigUp
HBEGF	141.289	1.31454	0.157842	8.32821	8.20746e-17	9.54801e-16	SigUp
ABLIM3	57.7988	1.31444	0.238294	5.51602	3.46757e-08	1.9899e-07	SigUp
ACAD11	207.009	1.31346	0.13591	9.66415	4.28179e-22	6.63251e-21	SigUp
BEST1	135.028	1.31217	0.15987	8.20777	2.25341e-16	2.5554e-15	SigUp
FTL	7573.91	1.31189	0.032586	40.2592	0	0	SigUp
ATP2C2	652.025	1.31108	0.0783968	16.7236	8.81793e-63	5.19984e-61	SigUp
CDKN1A	649.255	1.30957	0.0792404	16.5265	2.36365e-61	1.33844e-59	SigUp
MAPRE3	262.347	1.30928	0.116521	11.2365	2.69999e-29	5.82252e-28	SigUp
NFKBIL1	220.457	1.30557	0.131507	9.9278	3.15145e-23	5.19701e-22	SigUp
LYST	378.246	1.30515	0.101416	12.8692	6.7081e-38	1.99505e-36	SigUp
MERTK	126.259	1.30284	0.168861	7.71546	1.20542e-14	1.18744e-13	SigUp
NYAP1	6.61331	1.30105	0.44039	2.9543	0.00313375	0.00882727	SigUp
SEPT5	60.1824	1.30103	0.242681	5.36109	8.27228e-08	4.5811e-07	SigUp
RBCK1	1781.14	1.29831	0.0491477	26.4165	8.85345e-154	1.78121e-151	SigUp
PCED1B	23.5909	1.29457	0.337051	3.84086	0.000122602	0.00044982	SigUp
PEAR1	11.6496	1.2941	0.407895	3.17263	0.00151064	0.00455055	SigUp
KRT16	5.83344	1.29281	0.444145	2.91078	0.00360527	0.0100201	NotSig
LCA5	171.361	1.29196	0.144593	8.93519	4.06468e-19	5.422e-18	SigUp
ARHGEF2	864.794	1.29164	0.0691453	18.6801	7.18909e-78	5.29916e-76	SigUp
OTUD1	350.157	1.29153	0.103793	12.4433	1.5211e-35	4.20231e-34	SigUp
KIAA1107	133.542	1.29007	0.16031	8.04733	8.46166e-16	9.17001e-15	SigUp
ARHGEF38	110.933	1.28773	0.180329	7.141	9.26541e-13	8.07994e-12	SigUp
EML5	213.79	1.28607	0.15744	8.16867	3.11805e-16	3.50571e-15	SigUp
ERICH2	30.4204	1.28357	0.314797	4.07744	4.55341e-05	0.000178719	SigUp
KIAA0430	437.092	1.27636	0.0937712	13.6115	3.42223e-42	1.14081e-40	SigUp
RIMKLB	45.96	1.27591	0.265846	4.79943	1.59115e-06	7.60064e-06	SigUp
KNDC1	8.24598	1.2748	0.429303	2.96947	0.00298318	0.00844485	SigUp
CBX4	836.986	1.27306	0.0699238	18.2064	4.59373e-74	3.19339e-72	SigUp
CPS1	3.52378	1.27248	0.437923	2.90573	0.00366398	NA	NotSig
ALS2CL	243.561	1.27244	0.12146	10.4762	1.11118e-25	2.03887e-24	SigUp
PRSS16	124.688	1.2708	0.167802	7.57322	3.64098e-14	3.47264e-13	SigUp
LRRC75B	64.4667	1.26925	0.242253	5.23935	1.61141e-07	8.60337e-07	SigUp
ZNF185	249.706	1.26689	0.123674	10.2437	1.26264e-24	2.21008e-23	SigUp
RP11-1212A22.4	136.76	1.26557	0.175662	7.20453	5.8244e-13	5.15011e-12	SigUp
YPEL5	368.34	1.2653	0.104644	12.0915	1.17151e-33	3.01717e-32	SigUp
BMF	55.2476	1.26501	0.249188	5.07654	3.84367e-07	1.96916e-06	SigUp
GRHL1	249.98	1.26383	0.120768	10.4649	1.25187e-25	2.2921e-24	SigUp
TNFSF8	7.99175	1.26227	0.431384	2.92609	0.00343254	0.00960089	SigUp
CDKN1C	56.6359	1.26148	0.233419	5.40433	6.50512e-08	3.64376e-07	SigUp
SLIT1	33.9506	1.26071	0.29291	4.30408	1.6768e-05	7.00756e-05	SigUp
AKR1C3	74.6675	1.26059	0.209767	6.00948	1.86117e-09	1.2006e-08	SigUp
SERPINA1	109.104	1.25784	0.17625	7.13667	9.56167e-13	8.33405e-12	SigUp
DHX58	74.7899	1.25775	0.208704	6.02647	1.67583e-09	1.08719e-08	SigUp
WDR19	136.43	1.25676	0.159241	7.89221	2.96877e-15	3.06576e-14	SigUp
GATSL3	33.8468	1.25619	0.287465	4.36988	1.24314e-05	5.28565e-05	SigUp
TCEA1	1483.5	1.25565	0.0527958	23.7832	4.98905e-125	7.23032e-123	SigUp
XBP1	1801.18	1.25459	0.0477089	26.2968	2.08889e-152	4.15372e-150	SigUp
MBNL2	849.92	1.25442	0.0697693	17.9795	2.81912e-72	1.90552e-70	SigUp
RAET1L	104.152	1.25287	0.196414	6.37875	1.78544e-10	1.2685e-09	SigUp
ZBTB41	501.598	1.25053	0.087481	14.2948	2.35693e-46	8.95684e-45	SigUp
SLC16A14	94.6404	1.24771	0.1902	6.56	5.38069e-11	3.99198e-10	SigUp
MILR1	13.6329	1.24649	0.391562	3.18338	0.00145566	0.004395	SigUp
INHBE	8.60458	1.2453	0.426424	2.92034	0.00349652	0.00975273	SigUp
ATP8B2	59.5234	1.24401	0.236783	5.25379	1.48999e-07	7.98759e-07	SigUp
CPEB2	687.248	1.24253	0.0770594	16.1243	1.72174e-58	9.08751e-57	SigUp
FRMD3	188.311	1.23905	0.134656	9.2016	3.52664e-20	5.00906e-19	SigUp
BCAS3	144.175	1.23877	0.153947	8.04672	8.50428e-16	9.21037e-15	SigUp
PHF1	166.242	1.23756	0.146729	8.43431	3.33173e-17	3.95941e-16	SigUp
PROX1	187.329	1.23615	0.141268	8.75045	2.12507e-18	2.71403e-17	SigUp
ESPN	16.0816	1.23358	0.37571	3.28332	0.00102591	0.00319391	SigUp
ERRFI1	4011.98	1.22998	0.0350358	35.1063	5.41147e-270	2.20337e-267	SigUp
MMRN2	20.6038	1.22957	0.34548	3.55903	0.000372231	0.00125478	SigUp
HOXB9	961.045	1.22908	0.067711	18.1519	1.24041e-73	8.58793e-72	SigUp
ARHGAP25	11.385	1.2289	0.405309	3.032	0.0024294	0.00702488	SigUp
FAM84B	569.437	1.22792	0.0845139	14.5293	7.90668e-48	3.10833e-46	SigUp
FBXO16	45.4806	1.22774	0.255672	4.80199	1.57093e-06	7.50613e-06	SigUp
TTBK2	340.088	1.22766	0.111033	11.0567	2.03368e-28	4.2155e-27	SigUp
TLCD2	66.2598	1.22662	0.219894	5.57824	2.42966e-08	1.41229e-07	SigUp
ISG15	3904.83	1.22603	0.0428892	28.5859	1.00476e-179	2.52682e-177	SigUp
MYZAP	92.8469	1.22288	0.195303	6.26148	3.81352e-10	2.62646e-09	SigUp
FAAH2	108.759	1.22234	0.175473	6.96598	3.26125e-12	2.70469e-11	SigUp
ACTN2	4.65315	1.21742	0.444382	2.73958	0.00615171	0.0162021	NotSig
BBC3	149.879	1.21612	0.150241	8.09444	5.75279e-16	6.31846e-15	SigUp
ALDH1L1	12.8776	1.21175	0.396814	3.05371	0.00226033	0.00658388	SigUp
LA16c-306E5.2	25.5696	1.20978	0.362838	3.33422	0.000855375	0.00270284	SigUp
SRCIN1	47.6894	1.20835	0.255053	4.73765	2.16206e-06	1.01159e-05	SigUp
BACH2	77.3982	1.20677	0.20437	5.90482	3.53023e-09	2.21137e-08	SigUp
KLF4	767.244	1.20666	0.0757331	15.9331	3.7358e-57	1.90137e-55	SigUp
NBR1	1503.5	1.20472	0.0521195	23.1145	3.30621e-118	4.45192e-116	SigUp
SLC16A5	324.424	1.20379	0.110295	10.9142	9.85687e-28	1.99246e-26	SigUp
COL5A2	47.2439	1.20266	0.256944	4.68063	2.85999e-06	1.32078e-05	SigUp
HES7	76.4405	1.19944	0.20491	5.85351	4.81307e-09	2.98327e-08	SigUp
BBS2	246.812	1.19839	0.127146	9.42527	4.28981e-21	6.34602e-20	SigUp
HOXD3	6.67206	1.19832	0.439399	2.72718	0.00638789	0.0167519	NotSig
RELB	405.189	1.19569	0.107047	11.1698	5.73403e-29	1.2166e-27	SigUp
PAN2	185.827	1.19553	0.149128	8.01683	1.08513e-15	1.15835e-14	SigUp
LCN2	5910.65	1.19259	0.0333184	35.7937	1.38548e-280	6.07514e-278	SigUp
PLXDC1	10.4825	1.19051	0.41255	2.88574	0.00390495	0.0107712	NotSig
CLGN	6.51671	1.19048	0.439368	2.70953	0.00673786	0.0175754	NotSig
NCKAP5L	119.577	1.1886	0.167475	7.09717	1.27338e-12	1.09758e-11	SigUp
C9orf72	301.413	1.18816	0.110084	10.7932	3.70646e-27	7.29393e-26	SigUp
JAK2	340.878	1.18787	0.107259	11.0748	1.66268e-28	3.47173e-27	SigUp
CPEB3	138.539	1.1853	0.161241	7.35115	1.96515e-13	1.79904e-12	SigUp
JDP2	165.176	1.18499	0.161555	7.3349	2.21886e-13	2.02156e-12	SigUp
NOCT	383.83	1.18494	0.097174	12.194	3.34739e-34	8.79319e-33	SigUp
NUDT6	114.65	1.18225	0.170295	6.94241	3.85473e-12	3.15557e-11	SigUp
RNF19B	327.843	1.1813	0.108254	10.9122	1.0075e-27	2.03416e-26	SigUp
POLD4	223.546	1.18014	0.130482	9.04442	1.50458e-19	2.06499e-18	SigUp
CDRT4	93.2699	1.17917	0.203816	5.78545	7.23172e-09	4.4089e-08	SigUp
RHCE	5.50012	1.1779	0.445967	2.64122	0.00826074	0.0211224	NotSig
SLC25A36	2142.06	1.17741	0.046877	25.1171	3.23848e-139	5.70941e-137	SigUp
TGIF1	1313.57	1.17679	0.0546117	21.5483	5.489e-103	5.83028e-101	SigUp
LAMC2	1083.64	1.17565	0.0599228	19.6195	1.05436e-85	8.66859e-84	SigUp
PDE7B	5.27011	1.17547	0.44593	2.63601	0.00838881	0.0214051	NotSig
NPIPA1	379.224	1.17131	0.113688	10.3028	6.84124e-25	1.22121e-23	SigUp
GLI2	65.546	1.17046	0.218325	5.36111	8.27135e-08	4.5811e-07	SigUp
CALCB	4.12713	1.16872	0.443583	2.63472	0.0084206	0.0214734	NotSig
CDKL5	96.8769	1.16676	0.196474	5.93849	2.87651e-09	1.81988e-08	SigUp
C10orf11	24.317	1.16375	0.324633	3.58481	0.000337328	0.0011448	SigUp
NFATC4	31.7719	1.16256	0.299998	3.87524	0.00010652	0.000394456	SigUp
U2AF1L4	44.8339	1.15926	0.25621	4.52466	6.04935e-06	2.68353e-05	SigUp
KRT86	10.9479	1.15831	0.418364	2.76866	0.00562882	0.0149562	NotSig
H1F0	1706.2	1.15771	0.0520698	22.2338	1.6193e-109	1.95011e-107	SigUp
ZNF333	86.5493	1.15707	0.193247	5.98754	2.13043e-09	1.364e-08	SigUp
TRPS1	18.0057	1.1564	0.357631	3.2335	0.00122285	0.00375709	SigUp
PRSS22	384.663	1.15614	0.0996016	11.6077	3.76657e-31	8.84781e-30	SigUp
H1FX	1156.29	1.15614	0.062333	18.5479	8.48682e-77	6.20227e-75	SigUp
CEBPB	896.345	1.15515	0.0653137	17.6861	5.36274e-70	3.52724e-68	SigUp
CCNB3	8.34055	1.15483	0.430823	2.68051	0.00735092	0.0190294	NotSig
HOXD4	6.02672	1.15471	0.442963	2.60679	0.00913958	0.0231002	NotSig
NBEA	171.333	1.15404	0.149955	7.69587	1.40533e-14	1.37722e-13	SigUp
ADGRG1	1805.3	1.15375	0.0498518	23.1436	1.68654e-118	2.30732e-116	SigUp
USP21	120.48	1.15352	0.171301	6.7339	1.65176e-11	1.28629e-10	SigUp
CDK19	410.255	1.15214	0.0992588	11.6074	3.77927e-31	8.86548e-30	SigUp
PLEKHG1	381.632	1.15003	0.0973477	11.8136	3.31991e-32	8.05613e-31	SigUp
ZMAT1	7.58117	1.14867	0.435056	2.64029	0.00828356	0.021165	NotSig
B2M	2309.79	1.14849	0.0463297	24.7895	1.16399e-135	1.93256e-133	SigUp
NFIL3	169.15	1.14214	0.149002	7.66526	1.78474e-14	1.73118e-13	SigUp
HOGA1	5.2353	1.13909	0.445742	2.5555	0.0106036	0.026345	NotSig
BTBD8	31.4302	1.13904	0.299722	3.80033	0.000144503	0.000523992	SigUp
RAB24	104.766	1.1385	0.180814	6.29657	3.0431e-10	2.1189e-09	SigUp
XPOT	1969.2	1.13712	0.045469	25.0087	4.9128e-138	8.57283e-136	SigUp
TRANK1	604.118	1.13711	0.084562	13.447	3.20508e-41	1.0322e-39	SigUp
IFRD1	758.17	1.13617	0.0710159	15.9988	1.30301e-57	6.75238e-56	SigUp
TBX1	4.41589	1.13597	0.444916	2.55322	0.0106731	0.0264958	NotSig
ING4	47.6987	1.13551	0.261754	4.33808	1.43733e-05	6.0676e-05	SigUp
ADAMTS13	27.8753	1.1346	0.324864	3.49255	0.000478423	0.00158127	SigUp
TSPAN7	9.15667	1.13266	0.431889	2.62256	0.00872709	0.0221624	NotSig
FLNB	10754.9	1.13169	0.0267569	42.2953	0	0	SigUp
EML2	405.65	1.12878	0.101792	11.0891	1.41699e-28	2.97325e-27	SigUp
CRIP3	2.23914	1.12861	0.406456	2.7767	0.00549131	NA	NotSig
VWA5A	16.2193	1.12725	0.393116	2.86748	0.00413755	0.011341	NotSig
TMEM159	288.253	1.12694	0.120564	9.34721	8.99905e-21	1.3142e-19	SigUp
SLC38A2	4128.56	1.12586	0.0371345	30.3184	6.5573e-202	1.93339e-199	SigUp
GBP5	15.2247	1.12407	0.391917	2.86812	0.00412921	0.0113199	NotSig
LGALS4	20.2591	1.12391	0.347957	3.23003	0.00123775	0.00379674	SigUp
PLAU	123.975	1.12324	0.178203	6.30316	2.91638e-10	2.03314e-09	SigUp
SGTB	333.638	1.12286	0.104195	10.7766	4.44182e-27	8.71096e-26	SigUp
FAM214B	95.2999	1.12197	0.185474	6.04919	1.45574e-09	9.49813e-09	SigUp
MDM4	1247.83	1.12064	0.061282	18.2866	1.05825e-74	7.47819e-73	SigUp
GDPD1	26.7925	1.12046	0.317662	3.52722	0.00041995	0.00140101	SigUp
CEBPG	979.36	1.11971	0.0643992	17.387	1.0346e-67	6.6265e-66	SigUp
MOSPD2	301.733	1.11959	0.125159	8.94539	3.70626e-19	4.9778e-18	SigUp
SH3GL2	202.868	1.11869	0.133352	8.38896	4.90473e-17	5.76466e-16	SigUp
OASL	1783.15	1.11806	0.0492871	22.6847	6.34699e-114	8.03999e-112	SigUp
MEF2D	299.905	1.11656	0.111016	10.0577	8.49808e-24	1.44172e-22	SigUp
ZXDA	75.8369	1.11634	0.211387	5.28103	1.28457e-07	6.95393e-07	SigUp
CARF	62.2072	1.11616	0.225902	4.94091	7.7758e-07	3.84763e-06	SigUp
LPXN	34.7878	1.11382	0.282467	3.94319	8.0405e-05	0.00030407	SigUp
IL24	8.96072	1.11378	0.42958	2.59272	0.00952211	0.0239397	NotSig
DACT1	11.0971	1.11272	0.407876	2.72807	0.00637054	0.0167116	NotSig
ESRP1	465.237	1.11221	0.08983	12.3813	3.30131e-35	8.97547e-34	SigUp
DLL1	21.9012	1.11208	0.343213	3.24021	0.00119441	0.00367567	SigUp
ACP6	151.852	1.11205	0.152984	7.26903	3.62088e-13	3.24362e-12	SigUp
NEURL3	57.5106	1.11185	0.238409	4.66363	3.10679e-06	1.42936e-05	SigUp
SH3TC1	156.845	1.11174	0.151395	7.34329	2.08409e-13	1.90385e-12	SigUp
HKDC1	5.45487	1.11171	0.445229	2.49694	0.0125272	0.030569	NotSig
ULK1	386.815	1.11167	0.0983895	11.2987	1.33243e-29	2.93256e-28	SigUp
KIF27	86.8143	1.11161	0.21194	5.24491	1.56359e-07	8.36376e-07	SigUp
MAP2K6	4.6127	1.1115	0.445993	2.49219	0.0126959	0.0309234	NotSig
EPSTI1	25.5379	1.11124	0.31893	3.48427	0.000493479	0.00162632	SigUp
VIM	15.4046	1.10928	0.392947	2.82297	0.00475808	0.0128543	NotSig
TINAGL1	2182.44	1.10914	0.0495025	22.4058	3.45569e-111	4.2823e-109	SigUp
SERPINA3	10.8117	1.1088	0.416578	2.66169	0.00777502	0.01999	NotSig
PRPF40B	193.408	1.10846	0.138606	7.99721	1.2727e-15	1.35267e-14	SigUp
BHLHE40	431.613	1.10752	0.0988927	11.1992	4.1153e-29	8.77503e-28	SigUp
ADAP2	12.3177	1.10551	0.40014	2.76281	0.00573063	0.0152008	NotSig
FGF19	6.91225	1.10535	0.440592	2.50878	0.0121148	0.0296557	NotSig
DBN1	39.5649	1.10522	0.286668	3.85539	0.000115545	0.000425297	SigUp
ZNF438	50.9302	1.10367	0.25625	4.307	1.65482e-05	6.9208e-05	SigUp
GCOM1	37.4958	1.10263	0.315375	3.49624	0.000471866	0.00156141	SigUp
RASA4	20.2637	1.10213	0.373585	2.95013	0.00317636	0.00893696	SigUp
KIFAP3	101.973	1.10095	0.185422	5.93754	2.89323e-09	1.8291e-08	SigUp
ZNF2	39.2182	1.10071	0.280704	3.92123	8.80978e-05	0.000331039	SigUp
TTC21A	35.1281	1.09977	0.292822	3.75575	0.000172825	0.000617398	SigUp
TACC2	810.462	1.0975	0.0703231	15.6066	6.56857e-55	3.20026e-53	SigUp
APOL6	1101.09	1.09564	0.0647434	16.9229	3.05156e-64	1.85052e-62	SigUp
PGM2L1	328.087	1.09408	0.112229	9.74864	1.86958e-22	2.96309e-21	SigUp
TMEM91	19.6916	1.0937	0.352108	3.10615	0.0018954	0.00561074	SigUp
CD163	4.90913	1.09324	0.445965	2.4514	0.0142304	0.0341836	NotSig
PPARGC1A	27.9842	1.0895	0.310666	3.50697	0.000453234	0.00150383	SigUp
PTPRN2	19.2462	1.08931	0.360879	3.01848	0.00254044	0.00731258	SigUp
PANX2	172.943	1.08678	0.144296	7.53158	5.01307e-14	4.74162e-13	SigUp
PBXIP1	149.234	1.08422	0.15267	7.10171	1.23224e-12	1.06427e-11	SigUp
PCDH1	450.972	1.0821	0.0895814	12.0795	1.35561e-33	3.47041e-32	SigUp
PCSK4	16.9222	1.08195	0.367875	2.94109	0.00327064	0.00918864	SigUp
HDAC5	312.063	1.08078	0.117021	9.23577	2.56441e-20	3.66671e-19	SigUp
GOLGA6L4	54.4507	1.08039	0.250131	4.3193	1.56522e-05	6.5621e-05	SigUp
FAM228B	15.5687	1.07983	0.378481	2.85307	0.00432995	0.0118172	NotSig
DBP	171.428	1.0766	0.144018	7.47541	7.6961e-14	7.21947e-13	SigUp
MAP1LC3B	1142.85	1.07645	0.0585621	18.3814	1.85195e-75	1.31959e-73	SigUp
RGPD8	141.5	1.07619	0.173982	6.18561	6.1864e-10	4.17497e-09	SigUp
BEAN1	21.1599	1.07507	0.360354	2.98337	0.00285094	0.00811347	SigUp
ARFGAP3	304.294	1.07395	0.110923	9.68189	3.59988e-22	5.5965e-21	SigUp
GPA33	11.0007	1.07022	0.425712	2.51395	0.0119386	0.0292915	NotSig
PYGB	1130.84	1.06991	0.0608585	17.5803	3.48996e-69	2.27793e-67	SigUp
ZFP2	6.85571	1.06862	0.438133	2.43903	0.0147267	0.0352491	NotSig
UNC13A	91.5384	1.06857	0.204878	5.21565	1.83172e-07	9.71333e-07	SigUp
XDH	225.785	1.06845	0.128671	8.30372	1.00902e-16	1.16905e-15	SigUp
RASSF8	485.708	1.06759	0.0866687	12.318	7.24435e-35	1.94178e-33	SigUp
OMP	3.61908	1.06677	0.438457	2.43301	0.0149741	NA	NotSig
C2orf42	198.166	1.06648	0.135023	7.89849	2.82298e-15	2.92404e-14	SigUp
MYH14	1220.78	1.06595	0.162888	6.54409	5.98594e-11	4.41993e-10	SigUp
HSPG2	941.722	1.06574	0.0674599	15.7981	3.20735e-56	1.6132e-54	SigUp
THEMIS2	10.6695	1.06549	0.416852	2.55605	0.0105869	0.0263073	NotSig
ZNF516	397.437	1.06488	0.0959307	11.1005	1.24706e-28	2.6199e-27	SigUp
HS3ST3A1	3.36081	1.06379	0.437786	2.42992	0.0151021	NA	NotSig
H6PD	523.103	1.06223	0.0865775	12.2692	1.32631e-34	3.52193e-33	SigUp
KCP	11.5905	1.06028	0.427483	2.48027	0.0131281	0.0318491	NotSig
SLC3A2	3472.61	1.05961	0.0482951	21.9404	1.06974e-106	1.22776e-104	SigUp
MX1	44.2209	1.05905	0.268185	3.94895	7.84936e-05	0.000297236	SigUp
ABCA12	343.163	1.05874	0.101092	10.4731	1.14837e-25	2.10486e-24	SigUp
GCLC	1360.34	1.05859	0.0567899	18.6404	1.51026e-77	1.10845e-75	SigUp
EGR2	14.9166	1.05799	0.386892	2.73458	0.00624596	0.0164163	NotSig
TMPRSS3	62.5938	1.05698	0.227845	4.63904	3.50026e-06	1.60048e-05	SigUp
DFNB31	97.6132	1.05682	0.189551	5.57537	2.47011e-08	1.43531e-07	SigUp
SH3PXD2A	663.521	1.05517	0.0804687	13.1128	2.78036e-39	8.49053e-38	SigUp
DIRC2	176.01	1.05406	0.140267	7.51468	5.70503e-14	5.3753e-13	SigUp
VAMP5	8.31642	1.05331	0.430961	2.4441	0.0145212	0.0348008	NotSig
ZNF862	142.228	1.0528	0.160285	6.56832	5.08873e-11	3.78688e-10	SigUp
MXI1	273.401	1.05265	0.123044	8.55506	1.17812e-17	1.43702e-16	SigUp
CCR2	2.47277	1.0525	0.418253	2.51642	0.0118554	NA	NotSig
PKD1	1266.94	1.05184	0.0635602	16.5487	1.63681e-61	9.33034e-60	SigUp
AC069063.2	3.99192	1.04964	0.442725	2.37086	0.0177468	0.0416395	NotSig
IL2RB	4.34314	1.04931	0.445842	2.35354	0.0185956	0.0433543	NotSig
NPIPA8	79.8227	1.04794	0.203247	5.15603	2.52243e-07	1.31713e-06	SigUp
KLHDC1	7.12761	1.04787	0.436549	2.40034	0.0163798	0.0388181	NotSig
KLF8	8.74762	1.04712	0.426464	2.45534	0.014075	0.033839	NotSig
SPATA7	75.9199	1.04447	0.20769	5.02897	4.93118e-07	2.49713e-06	SigUp
ZNF513	95.6997	1.04392	0.18481	5.64861	1.61748e-08	9.5447e-08	SigUp
HECA	542.648	1.04365	0.083414	12.5117	6.44394e-36	1.80062e-34	SigUp
HLA-B	885.961	1.04302	0.0672146	15.5177	2.63254e-54	1.25752e-52	SigUp
WARS	2086.35	1.04221	0.0484102	21.5288	8.36662e-103	8.72424e-101	SigUp
PLAG1	83.2076	1.04097	0.197319	5.27557	1.32341e-07	7.15059e-07	SigUp
PCIF1	206.011	1.04088	0.130335	7.98621	1.39146e-15	1.47522e-14	SigUp
NEDD4	676.34	1.04078	0.0750072	13.8758	8.87944e-44	3.08633e-42	SigUp
NTN4	488.7	1.03984	0.0863797	12.038	2.24405e-33	5.6937e-32	SigUp
ZFP36	799.764	1.03968	0.0728885	14.264	3.66621e-46	1.38401e-44	SigUp
MTMR3	713.384	1.03846	0.0769702	13.4917	1.74955e-41	5.68802e-40	SigUp
AC015688.3	2.76069	1.03745	0.424946	2.44137	0.0146316	NA	NotSig
ARHGAP29	2482.91	1.03478	0.0425403	24.3247	1.07351e-130	1.71571e-128	SigUp
DEGS2	31.8493	1.03476	0.305633	3.38562	0.000710169	0.00228025	SigUp
ADPRM	76.0376	1.03353	0.215515	4.79564	1.62159e-06	7.73525e-06	SigUp
CCL5	137.046	1.03269	0.167076	6.18093	6.37253e-10	4.29549e-09	SigUp
CLIP4	125.616	1.03258	0.17659	5.84731	4.99591e-09	3.09099e-08	SigUp
WBSCR27	29.8414	1.03037	0.310224	3.32136	0.000895796	0.00281859	SigUp
KLRD1	4.58836	1.03012	0.445805	2.31069	0.0208501	0.0479694	NotSig
FBXO8	128.812	1.02932	0.162625	6.32942	2.46092e-10	1.72902e-09	SigUp
TRIM9	6.85223	1.02846	0.43752	2.35067	0.0187399	0.0436192	NotSig
KRT15	42.8001	1.02842	0.265149	3.87867	0.000105029	0.000389865	SigUp
IDUA	50.221	1.02831	0.253192	4.06139	4.87812e-05	0.000190545	SigUp
SENP7	269.857	1.02788	0.118242	8.693	3.52978e-18	4.43192e-17	SigUp
PRDM8	12.3087	1.02715	0.397826	2.58191	0.00982544	0.0246046	NotSig
CCDC171	69.6838	1.02603	0.2236	4.5887	4.46017e-06	2.00825e-05	SigUp
PXK	395.846	1.02601	0.098534	10.4127	2.16916e-25	3.94625e-24	SigUp
ZSWIM4	199.01	1.025	0.131864	7.77318	7.65388e-15	7.63202e-14	SigUp
ITGAX	38.023	1.02463	0.278517	3.67888	0.000234256	0.000817722	SigUp
IRF6	481.939	1.02448	0.0868186	11.8002	3.89453e-32	9.42015e-31	SigUp
GSN	855.805	1.02377	0.0733824	13.9512	3.09544e-44	1.09145e-42	SigUp
CCDC174	277.676	1.02328	0.114928	8.90365	5.4042e-19	7.18082e-18	SigUp
ZNF699	117.702	1.02261	0.180947	5.65142	1.59126e-08	9.39323e-08	SigUp
WSB1	1183.79	1.02186	0.0595796	17.1512	6.15831e-66	3.90049e-64	SigUp
MKX	39.4435	1.02131	0.283394	3.60385	0.000313544	0.0010696	SigUp
MARS	2037.7	1.02125	0.050022	20.416	1.20431e-92	1.14417e-90	SigUp
JMJD7-PLA2G4B	126.208	1.01998	0.176195	5.78892	7.08387e-09	4.32493e-08	SigUp
EPAS1	533.685	1.01947	0.0833912	12.2251	2.2821e-34	6.02256e-33	SigUp
COL6A3	15.3883	1.01786	0.409836	2.48358	0.0130068	0.0315815	NotSig
ZNF25	89.5158	1.01688	0.19661	5.17207	2.31517e-07	1.21373e-06	SigUp
EXOC6	444.77	1.01658	0.0937003	10.8493	2.00908e-27	3.98576e-26	SigUp
PIK3AP1	390.04	1.01586	0.0995456	10.205	1.88385e-24	3.28063e-23	SigUp
RPS6KA5	294.81	1.01567	0.109546	9.27164	1.83297e-20	2.63852e-19	SigUp
EID3	201.661	1.01526	0.133109	7.62729	2.39747e-14	2.31242e-13	SigUp
THBS3	42.9956	1.01498	0.27751	3.65744	0.000254751	0.000883493	SigUp
PIGZ	10.1223	1.01425	0.414982	2.44409	0.0145219	0.0348008	NotSig
PLA2G4C	7.21653	1.01363	0.437151	2.31872	0.02041	0.0470393	NotSig
AXL	18.0182	1.01338	0.361185	2.80572	0.00502047	0.0134971	NotSig
PCCA	305.898	1.01297	0.106064	9.5506	1.2895e-21	1.96715e-20	SigUp
SOX6	28.1364	1.01101	0.311982	3.24061	0.00119274	0.00367118	SigUp
NR1D2	2208.54	1.01099	0.0467492	21.6259	1.02587e-103	1.12458e-101	SigUp
ZFAND3	710.512	1.0109	0.0723385	13.9745	2.22995e-44	7.89531e-43	SigUp
ZNF627	202.407	1.00997	0.131305	7.69177	1.45112e-14	1.41966e-13	SigUp
PDK4	31.5269	1.00916	0.29991	3.36487	0.0007658	0.00244145	SigUp
SYN2	3.89296	1.00874	0.443153	2.27628	0.0228294	0.051971	NotSig
NOS3	10.3072	1.00785	0.408588	2.46667	0.0136378	0.032908	NotSig
PRODH2	1.94996	1.00614	0.394819	2.54836	0.0108232	NA	NotSig
GCA	47.6196	1.00601	0.26905	3.7391	0.000184683	0.000656195	SigUp
BHLHE41	61.3163	1.00564	0.242303	4.15035	3.3197e-05	0.000132796	SigUp
PTK2B	253.004	1.00543	0.11626	8.64811	5.23597e-18	6.53579e-17	SigUp
GLCE	447.459	1.00419	0.0907891	11.0607	1.94502e-28	4.03662e-27	SigUp
PPIL6	16.985	1.00408	0.367181	2.73456	0.00624646	0.0164163	NotSig
NOD2	62.955	1.00346	0.242385	4.13997	3.47356e-05	0.000138788	SigUp
NFKB2	1358.87	1.00338	0.0590278	16.9984	8.43422e-65	5.264e-63	SigUp
SYTL5	19.2971	1.00299	0.348823	2.87536	0.0040357	0.0110831	NotSig
POLI	167.91	1.00278	0.142235	7.05017	1.78695e-12	1.5226e-11	SigUp
TMEM105	7.46621	1.00255	0.433554	2.31239	0.0207562	0.0477663	NotSig
ZHX2	137.33	1.00235	0.164926	6.07759	1.22002e-09	8.00287e-09	SigUp
ATP6AP1L	37.3072	1.00173	0.27607	3.62854	0.000285028	0.000981329	SigUp
ARNTL	208.922	0.999086	0.137937	7.24308	4.38599e-13	3.9065e-12	SigUp
SLC2A12	58.0878	0.998894	0.234709	4.25588	2.08226e-05	8.57216e-05	SigUp
CDK18	81.3744	0.998429	0.206648	4.83155	1.35477e-06	6.52249e-06	SigUp
ZNF419	94.1535	0.997335	0.187465	5.32011	1.03703e-07	5.68404e-07	SigUp
DDX59	131.191	0.99632	0.158601	6.28193	3.34402e-10	2.3171e-09	SigUp
ODF3B	10.8799	0.996119	0.40677	2.44885	0.0143312	0.0344066	NotSig
GABBR1	266.602	0.995022	0.118692	8.38323	5.14936e-17	6.03973e-16	SigUp
SMARCD3	46.4668	0.994459	0.250323	3.97271	7.10607e-05	0.000271131	SigUp
FUT3	166.474	0.993417	0.15157	6.55419	5.59448e-11	4.14161e-10	SigUp
RAB4B	67.9892	0.993131	0.227174	4.37167	1.233e-05	5.24646e-05	SigUp
PNPLA8	410.342	0.993038	0.0970483	10.2324	1.4194e-24	2.48192e-23	SigUp
CORO2A	38.6903	0.992637	0.280311	3.5412	0.000398318	0.00133535	SigUp
IRF5	148.168	0.990008	0.151221	6.54674	5.88064e-11	4.34969e-10	SigUp
NEURL1	5.85472	0.989904	0.443667	2.23119	0.0256686	0.057591	NotSig
KDM6B	516.989	0.988945	0.0870628	11.359	6.69164e-30	1.48809e-28	SigUp
TMEM27	7.56505	0.987766	0.432678	2.28291	0.0224354	0.0511625	NotSig
MXD4	126.212	0.987751	0.164463	6.0059	1.90272e-09	1.22509e-08	SigUp
RFX3	111.527	0.987629	0.181827	5.43169	5.58232e-08	3.14645e-07	SigUp
NOL4L	154.639	0.985827	0.153378	6.42745	1.29763e-10	9.33171e-10	SigUp
CCDC130	162.919	0.985218	0.143572	6.86217	6.78222e-12	5.43754e-11	SigUp
CDYL2	202.649	0.985179	0.135602	7.26524	3.72376e-13	3.33229e-12	SigUp
RGS16	67.0905	0.985068	0.22362	4.40509	1.0574e-05	4.54678e-05	SigUp
ABHD4	339.978	0.983249	0.104695	9.39159	5.91008e-21	8.71278e-20	SigUp
TEP1	617.455	0.983204	0.0820221	11.9871	4.15373e-33	1.04307e-31	SigUp
DENND3	394.079	0.983045	0.102075	9.63063	5.93668e-22	9.16274e-21	SigUp
ALOX5AP	2.33808	0.982283	0.414123	2.37196	0.017694	NA	NotSig
TCEANC	15.8533	0.981802	0.370745	2.64819	0.00809239	0.0207323	NotSig
AIG1	436.146	0.980912	0.0973203	10.0792	6.82679e-24	1.16745e-22	SigUp
TRAF1	185.836	0.9804	0.138447	7.08139	1.42718e-12	1.22645e-11	SigUp
SESN3	404.769	0.980189	0.0986456	9.93647	2.88882e-23	4.76851e-22	SigUp
VAMP4	130.71	0.979747	0.15896	6.16349	7.11603e-10	4.77033e-09	SigUp
ANGPT4	2.15424	0.978177	0.409723	2.38741	0.0169675	NA	NotSig
APLF	176.155	0.978061	0.145525	6.72093	1.80572e-11	1.3998e-10	SigUp
C3orf18	61.1211	0.976791	0.228784	4.2695	1.95914e-05	8.09258e-05	SigUp
PAH	10.6928	0.976342	0.414296	2.35663	0.0184418	0.0430463	NotSig
RRNAD1	178.44	0.976112	0.142592	6.84548	7.62193e-12	6.08225e-11	SigUp
BAIAP2L2	20.4103	0.975683	0.345408	2.82473	0.00473212	0.0127903	NotSig
DNAL4	48.8785	0.975384	0.26805	3.63882	0.00027389	0.000945076	SigUp
SMIM10L2A	6.20346	0.975167	0.445642	2.18823	0.0286527	0.0632246	NotSig
PORCN	56.2523	0.975097	0.244667	3.98541	6.73644e-05	0.000257891	SigUp
ADAMTS14	10.7001	0.975096	0.413522	2.35803	0.0183723	0.0429037	NotSig
TMEM8B	87.2908	0.974865	0.197073	4.94672	7.54749e-07	3.74766e-06	SigUp
SH2D3C	8.57287	0.974414	0.424908	2.29324	0.0218343	0.0499382	NotSig
CFB	79.0013	0.973604	0.214368	4.54175	5.57899e-06	2.48454e-05	SigUp
PLXNB3	77.3818	0.973198	0.203804	4.77516	1.79564e-06	8.50994e-06	SigUp
GOT1	863.686	0.972938	0.0711591	13.6727	1.47773e-42	4.97453e-41	SigUp
KRT7	64.5114	0.972021	0.218199	4.45474	8.39939e-06	3.65864e-05	SigUp
WDR45	223.491	0.971397	0.131809	7.36975	1.70954e-13	1.57177e-12	SigUp
ZDHHC13	275.153	0.971052	0.113614	8.54691	1.26429e-17	1.53993e-16	SigUp
CLIP2	671.371	0.970417	0.0747469	12.9827	1.53376e-38	4.60964e-37	SigUp
SRGAP2B	265.095	0.96947	0.117798	8.22992	1.8734e-16	2.14008e-15	SigUp
UBN2	1038.09	0.969317	0.0628553	15.4214	1.17536e-53	5.50679e-52	SigUp
ZNF532	138.792	0.969168	0.157307	6.16098	7.22954e-10	4.84453e-09	SigUp
GABARAPL1	1115.41	0.968577	0.0607939	15.9321	3.792e-57	1.92424e-55	SigUp
AMOTL2	1749.88	0.967879	0.0503099	19.2384	1.76724e-82	1.41223e-80	SigUp
DUOX1	17.2621	0.967782	0.372903	2.59526	0.00945184	0.023784	NotSig
GSDMB	189.488	0.965434	0.136594	7.06789	1.57302e-12	1.3477e-11	SigUp
LPAR5	35.7648	0.965336	0.281164	3.43336	0.000596155	0.00194003	SigUp
EZH1	172.181	0.96528	0.151232	6.38277	1.73919e-10	1.23667e-09	SigUp
RHBDF1	276.964	0.964796	0.117949	8.17976	2.84418e-16	3.20199e-15	SigUp
XKR8	110.959	0.964626	0.180472	5.34502	9.04078e-08	4.98409e-07	SigUp
ARHGEF40	131.839	0.964241	0.162447	5.93574	2.92521e-09	1.84659e-08	SigUp
PIP5K1B	174.999	0.963983	0.140368	6.86756	6.53079e-12	5.24088e-11	SigUp
CTBS	290.976	0.963696	0.11416	8.4416	3.13034e-17	3.73305e-16	SigUp
PNMA5	1.82499	0.963401	0.390125	2.46947	0.0135315	NA	NotSig
PDCD4	926.747	0.961334	0.0659215	14.583	3.60275e-48	1.4328e-46	SigUp
WSCD1	39.303	0.961067	0.27927	3.44135	0.000578826	0.00188615	SigUp
XKR9	14.8623	0.96102	0.375589	2.5587	0.0105065	0.0261331	NotSig
C19orf35	7.09259	0.960793	0.435557	2.20589	0.0273915	0.0609051	NotSig
OSER1	252.469	0.960228	0.119143	8.05946	7.66323e-16	8.32585e-15	SigUp
BACH1	1270.52	0.95971	0.0583468	16.4484	8.61678e-61	4.76879e-59	SigUp
ANK2	34.816	0.959274	0.286056	3.35346	0.000798094	0.00253637	SigUp
ARL4D	26.409	0.958859	0.320476	2.99198	0.0027717	0.00790772	SigUp
TTC34	42.0217	0.95535	0.269451	3.54554	0.000391813	0.00131587	SigUp
PLCG2	160.409	0.954527	0.156792	6.08786	1.14429e-09	7.53594e-09	SigUp
IFNL1	16.9204	0.954407	0.386781	2.46756	0.0136036	0.0328349	NotSig
ALAS1	818.501	0.954265	0.07293	13.0847	4.02919e-39	1.22386e-37	SigUp
SLC27A1	143.203	0.952155	0.152625	6.23851	4.41771e-10	3.02552e-09	SigUp
WBP2	597.87	0.951852	0.0787292	12.0902	1.18975e-33	3.05953e-32	SigUp
DNASE2	353.926	0.951449	0.10249	9.28336	1.64215e-20	2.36783e-19	SigUp
RAB3IL1	80.3356	0.950887	0.223193	4.26037	2.04087e-05	8.40984e-05	SigUp
SLC38A4	6.40175	0.950164	0.441169	2.15374	0.0312604	0.0681607	NotSig
CELSR1	847.082	0.950019	0.0662033	14.35	1.06492e-46	4.0924e-45	SigUp
BCL2L2-PABPN1	39.9445	0.949627	0.289406	3.2813	0.00103331	0.00321518	SigUp
SERPINB7	3.25613	0.949485	0.43831	2.16624	0.0302926	NA	NotSig
CHMP1B	407.284	0.948997	0.0953616	9.95156	2.4826e-23	4.10987e-22	SigUp
CXCL2	214.54	0.94798	0.127478	7.43643	1.03445e-13	9.6299e-13	SigUp
BRSK1	6.81618	0.947927	0.439551	2.15658	0.0310383	0.0677369	NotSig
SELM	37.2715	0.947761	0.283263	3.34588	0.00082023	0.00259995	SigUp
WDR25	93.8407	0.947381	0.193689	4.89124	1.00204e-06	4.89175e-06	SigUp
CBFA2T2	409.399	0.947202	0.0948308	9.98834	1.71432e-23	2.86015e-22	SigUp
CIR1	267.311	0.945937	0.117718	8.03565	9.30836e-16	1.00367e-14	SigUp
CD55	919.07	0.945758	0.0676332	13.9836	1.96212e-44	6.96144e-43	SigUp
OSCAR	6.01808	0.944846	0.441952	2.1379	0.0325253	0.0704872	NotSig
CLDN12	752.984	0.94477	0.0790911	11.9453	6.86742e-33	1.71195e-31	SigUp
LRRN3	37.3399	0.944285	0.278283	3.39326	0.00069067	0.00222265	SigUp
GARS	2693.96	0.943547	0.0423709	22.2688	7.42102e-110	9.00049e-108	SigUp
VPS28	191.337	0.943372	0.13547	6.96367	3.31522e-12	2.7428e-11	SigUp
PRR15	145.302	0.943128	0.151447	6.22743	4.74137e-10	3.23423e-09	SigUp
KLHL29	75.8624	0.942439	0.203494	4.63128	3.63407e-06	1.65679e-05	SigUp
SLC3A1	13.8585	0.941326	0.385022	2.44487	0.0144906	0.0347453	NotSig
SH3RF1	952.069	0.940731	0.0692673	13.5812	5.17998e-42	1.7068e-40	SigUp
CAPRIN2	474.358	0.93998	0.0879462	10.6881	1.15691e-26	2.21798e-25	SigUp
ASAP3	100.284	0.939806	0.183523	5.1209	3.04074e-07	1.57337e-06	SigUp
GRAMD1A	61.7622	0.939199	0.237629	3.95237	7.73811e-05	0.000293348	SigUp
ELL2	580.817	0.938989	0.0790103	11.8844	1.42679e-32	3.49564e-31	SigUp
NFE2L1	2281.07	0.938871	0.043446	21.6101	1.44478e-103	1.56375e-101	SigUp
SP140	6.35722	0.938726	0.440331	2.13186	0.0330181	0.0714015	NotSig
DCT	2.64437	0.938264	0.423387	2.21609	0.0266853	NA	NotSig
CCDC191	70.1071	0.937763	0.217046	4.32056	1.55632e-05	6.52799e-05	SigUp
CA5B	35.6197	0.936972	0.281085	3.33341	0.000857875	0.00270974	SigUp
ZNF182	64.2247	0.936904	0.218932	4.27942	1.87377e-05	7.76243e-05	SigUp
MAF	6.58589	0.936516	0.442967	2.11419	0.0344993	0.0741824	NotSig
GADD45G	23.1263	0.936242	0.32568	2.87472	0.0040438	0.0111036	NotSig
NIT1	329.743	0.935389	0.106778	8.76011	1.95055e-18	2.50423e-17	SigUp
C14orf28	42.4274	0.934093	0.267311	3.49441	0.000475119	0.00157127	SigUp
OR1F1	5.90812	0.934073	0.442604	2.1104	0.0348238	0.0747767	NotSig
RILPL1	85.797	0.933404	0.21126	4.41827	9.94926e-06	4.29761e-05	SigUp
ANKZF1	334.207	0.933138	0.107719	8.66267	4.60843e-18	5.76931e-17	SigUp
IL2RG	35.1345	0.932787	0.282125	3.30629	0.000945418	0.00296164	SigUp
GULP1	597.973	0.931454	0.0778396	11.9663	5.33308e-33	1.33335e-31	SigUp
FLOT1	739.285	0.931313	0.0749848	12.42	2.03502e-35	5.57706e-34	SigUp
SLC12A6	277.852	0.931057	0.112638	8.26589	1.38657e-16	1.5989e-15	SigUp
GPSM1	137.741	0.930582	0.167763	5.54702	2.90583e-08	1.67824e-07	SigUp
UBE2L6	205.656	0.929997	0.131971	7.04696	1.82867e-12	1.55738e-11	SigUp
GOLPH3L	280.072	0.929679	0.113454	8.19433	2.51988e-16	2.85004e-15	SigUp
FAM221A	52.2746	0.927686	0.243976	3.80236	0.000143321	0.000520038	SigUp
FRS3	32.0918	0.927657	0.305301	3.0385	0.00237762	0.00689848	SigUp
CCM2L	8.67359	0.926798	0.422569	2.19325	0.0282896	0.0625928	NotSig
IFIT1	2294.09	0.926712	0.0460492	20.1244	4.51209e-90	4.06112e-88	SigUp
MRC2	5.31642	0.925919	0.445835	2.07682	0.0378182	0.0801796	NotSig
PSD2	2.77371	0.925883	0.418026	2.21489	0.0267673	NA	NotSig
NFATC1	5.99405	0.925825	0.445413	2.07858	0.0376561	0.0799649	NotSig
LRRC23	43.6289	0.925796	0.266664	3.47176	0.00051705	0.00169811	SigUp
ADAM17	918.245	0.925203	0.0718033	12.8852	5.4505e-38	1.62385e-36	SigUp
CEP57	895.199	0.924689	0.0649687	14.2328	5.73038e-46	2.13963e-44	SigUp
FAM107B	653.198	0.923733	0.0848894	10.8816	1.41061e-27	2.82138e-26	SigUp
FBXW4	197.145	0.923372	0.142169	6.49488	8.31009e-11	6.06534e-10	SigUp
PLA2G6	70.0737	0.923019	0.20968	4.40204	1.0724e-05	4.60318e-05	SigUp
RSPH3	207.595	0.922872	0.137131	6.72984	1.69848e-11	1.32146e-10	SigUp
CALB2	3.72138	0.922808	0.442142	2.08713	0.0368764	0.0785431	NotSig
MTHFD2	2761.2	0.922795	0.0405169	22.7756	8.00929e-115	1.03763e-112	SigUp
GLI1	4.90912	0.922291	0.446001	2.06791	0.0386484	0.0817472	NotSig
SAMD9L	48.3277	0.922139	0.264604	3.48498	0.000492182	0.00162298	SigUp
KLF9	378.889	0.921791	0.096867	9.51605	1.79885e-21	2.72231e-20	SigUp
TESK2	64.7446	0.921786	0.225031	4.09626	4.19879e-05	0.000165828	SigUp
SPATA6L	48.7095	0.921772	0.250895	3.67393	0.000238846	0.000832385	SigUp
CACNA1C	6.53603	0.921634	0.439184	2.09852	0.0358597	0.0766641	NotSig
CCDC159	27.9249	0.921426	0.31229	2.95054	0.00317216	0.0089281	SigUp
GOLGA2	941.933	0.920947	0.0658568	13.9841	1.94986e-44	6.93235e-43	SigUp
SRGAP3	147.076	0.9209	0.150445	6.12119	9.28811e-10	6.16839e-09	SigUp
CCDC149	80.3963	0.920192	0.198399	4.63809	3.51639e-06	1.60743e-05	SigUp
CPE	41.725	0.91994	0.262982	3.4981	0.000468578	0.00155113	SigUp
PRX	48.8984	0.919815	0.255087	3.60589	0.000311091	0.00106208	SigUp
TSSK6	19.1933	0.919644	0.364458	2.52332	0.0116252	0.0285842	NotSig
PTPDC1	257.383	0.919519	0.11774	7.80971	5.73192e-15	5.77277e-14	SigUp
CFAP36	321.407	0.919319	0.105682	8.6989	3.35122e-18	4.21081e-17	SigUp
PSAT1	2905.75	0.919169	0.0401463	22.8955	5.15103e-116	6.72426e-114	SigUp
SLC35D2	118.392	0.918918	0.170598	5.38646	7.18604e-08	4.00549e-07	SigUp
TNFRSF9	213.171	0.91845	0.139435	6.58692	4.49054e-11	3.36367e-10	SigUp
MARK4	256.502	0.918399	0.117176	7.8378	4.58492e-15	4.65598e-14	SigUp
MNX1	62.1109	0.918278	0.236059	3.89004	0.000100228	0.000374071	SigUp
IMMP2L	36.2453	0.917442	0.280126	3.2751	0.00105623	0.00328114	SigUp
FOXO4	48.9643	0.917348	0.254271	3.60776	0.000308857	0.00105509	SigUp
ST3GAL1	170.57	0.916842	0.146206	6.2709	3.5896e-10	2.47823e-09	SigUp
ACVR2B	461.103	0.916663	0.0885199	10.3554	3.95353e-25	7.12427e-24	SigUp
SAT2	198.741	0.916111	0.131537	6.96466	3.29202e-12	2.72624e-11	SigUp
SPRED3	16.6163	0.915136	0.363379	2.51841	0.0117886	0.0289692	NotSig
PPARG	299.825	0.915075	0.110846	8.25534	1.51472e-16	1.74315e-15	SigUp
BSN	51.9462	0.91481	0.249968	3.65971	0.000252502	0.000876757	SigUp
SPSB1	145.641	0.914531	0.152132	6.01143	1.8389e-09	1.18668e-08	SigUp
SKIL	900.617	0.913828	0.0655551	13.9399	3.62686e-44	1.27619e-42	SigUp
PXDC1	44.4926	0.913514	0.263261	3.46999	0.000520474	0.00170772	SigUp
SLAMF8	6.1406	0.912659	0.44353	2.05772	0.0396175	0.0835387	NotSig
SLC25A27	108.549	0.912242	0.177446	5.14097	2.73331e-07	1.41988e-06	SigUp
KIAA1328	58.4754	0.911264	0.226911	4.01595	5.92056e-05	0.000228344	SigUp
SLC9B1	2.90755	0.911052	0.431413	2.11179	0.0347047	NA	NotSig
PIGA	291.249	0.910907	0.114571	7.95059	1.8562e-15	1.94503e-14	SigUp
OPTN	906.234	0.910699	0.0646337	14.0902	4.36524e-45	1.59509e-43	SigUp
TMEM81	15.2373	0.909929	0.377185	2.41242	0.015847	0.0376754	NotSig
RAB43	256.171	0.909029	0.125879	7.22147	5.14268e-13	4.55673e-12	SigUp
ATP6V0D2	1.68804	0.908913	0.383808	2.36815	0.0178774	NA	NotSig
ZNF641	310.61	0.908855	0.118469	7.67168	1.69752e-14	1.65127e-13	SigUp
KIAA0355	261.939	0.908793	0.116083	7.82883	4.92435e-15	4.97738e-14	SigUp
ZC2HC1A	126.742	0.908779	0.163173	5.56943	2.5557e-08	1.48253e-07	SigUp
EXD3	20.8096	0.907638	0.339134	2.67634	0.00744312	0.019236	NotSig
GNAZ	41.1585	0.907032	0.277633	3.26702	0.00108687	0.00336836	SigUp
SERPINE2	603.975	0.906795	0.078452	11.5586	6.67946e-31	1.54567e-29	SigUp
ZNF571	47.5251	0.906783	0.255707	3.54618	0.000390865	0.00131324	SigUp
EHD2	10.9238	0.906176	0.417542	2.17027	0.0299867	0.0656851	NotSig
CSRNP2	358.716	0.905346	0.0987411	9.16888	4.77944e-20	6.74923e-19	SigUp
PPP1R36	7.2327	0.904241	0.433322	2.08676	0.0369095	0.078604	NotSig
SMIM14	701.728	0.904058	0.0726889	12.4374	1.63848e-35	4.5193e-34	SigUp
ZDHHC22	1.76626	0.90372	0.383078	2.3591	0.0183194	NA	NotSig
DNAH10OS	7.5609	0.902576	0.432742	2.08571	0.0370046	0.0787566	NotSig
HMBOX1	303.365	0.902433	0.110401	8.17412	2.98021e-16	3.35293e-15	SigUp
BTN2A2	207.245	0.902361	0.137568	6.5594	5.40229e-11	4.00627e-10	SigUp
PCDHAC2	119.973	0.90195	0.175153	5.14949	2.61195e-07	1.36138e-06	SigUp
TAOK3	259.176	0.901142	0.11415	7.8944	2.91715e-15	3.0161e-14	SigUp
KDM7A	1265.14	0.900459	0.0562529	16.0073	1.13561e-57	5.92073e-56	SigUp
MOCOS	607.823	0.900376	0.0789692	11.4016	4.10473e-30	9.22405e-29	SigUp
PIGR	28.1	0.900322	0.346947	2.59498	0.00945959	0.0238	NotSig
PDE10A	145.104	0.899404	0.151511	5.93621	2.91681e-09	1.84197e-08	SigUp
PHYHD1	30.1904	0.89929	0.306807	2.93112	0.00337737	0.00946601	SigUp
GOLGA8B	41.8753	0.899132	0.291956	3.07968	0.00207223	0.00607737	SigUp
ABCA5	82.3984	0.89889	0.211448	4.25111	2.12714e-05	8.7506e-05	SigUp
ATXN1	983.402	0.897647	0.0701829	12.7901	1.86211e-37	5.44342e-36	SigUp
CTSK	26.7376	0.897621	0.311813	2.87871	0.00399302	0.0109786	NotSig
SLC8A1	12.7882	0.897173	0.398023	2.25407	0.0241916	0.054744	NotSig
NLRP11	2.78575	0.896773	0.427472	2.09785	0.035918	NA	NotSig
LONP1	1473.17	0.896417	0.0538215	16.6554	2.76656e-62	1.62024e-60	SigUp
CHRFAM7A	2.66274	0.896363	0.428941	2.08971	0.0366435	NA	NotSig
NCMAP	21.9982	0.896203	0.340625	2.63105	0.00851203	0.0216678	NotSig
ZNF805	113.839	0.896104	0.176467	5.07804	3.81356e-07	1.95432e-06	SigUp
ZDHHC4	101.037	0.895593	0.18802	4.7633	1.90457e-06	9.0023e-06	SigUp
LHPP	39.907	0.895028	0.277706	3.22294	0.00126884	0.00388374	SigUp
DISP1	29.5884	0.894467	0.313541	2.8528	0.00433365	0.0118254	NotSig
GIMAP2	5.12113	0.894341	0.445066	2.00946	0.0444884	0.0924306	NotSig
IRF2BPL	532.981	0.894315	0.0844379	10.5914	3.26696e-26	6.13937e-25	SigUp
THAP8	24.6424	0.894031	0.335821	2.66223	0.00776253	0.0199683	NotSig
GKAP1	59.2971	0.893961	0.225374	3.96657	7.29155e-05	0.000277465	SigUp
C9orf91	243.243	0.893196	0.122677	7.28086	3.31692e-13	2.9854e-12	SigUp
HID1	394.112	0.89313	0.0965819	9.24738	2.30059e-20	3.30054e-19	SigUp
CNNM2	372.144	0.89266	0.0973626	9.1684	4.80077e-20	6.77376e-19	SigUp
RP11-404P21.8	2.75849	0.891209	0.428487	2.0799	0.037535	NA	NotSig
MMP1	6.04955	0.891135	0.445456	2.0005	0.0454464	0.0941692	NotSig
ZNF354A	220.663	0.890013	0.126513	7.03494	1.99348e-12	1.69268e-11	SigUp
TTC25	20.9259	0.88908	0.344429	2.58132	0.00984238	0.0246398	NotSig
GRAMD4	177.707	0.888377	0.146555	6.06173	1.34662e-09	8.80293e-09	SigUp
TPP1	881.059	0.887993	0.0678938	13.0791	4.33295e-39	1.31379e-37	SigUp
SEC24D	869.062	0.887944	0.0674983	13.1551	1.59168e-39	4.89558e-38	SigUp
SLC30A3	2.12291	0.887752	0.405999	2.18659	0.0287725	NA	NotSig
SECISBP2L	664.617	0.887392	0.0744183	11.9244	8.8341e-33	2.18945e-31	SigUp
FAM132B	77.582	0.887165	0.207545	4.27457	1.9151e-05	7.92405e-05	SigUp
PPM1K	700.374	0.886991	0.0732329	12.1119	9.13449e-34	2.36322e-32	SigUp
CALCOCO2	1173.93	0.886983	0.0605637	14.6455	1.44032e-48	5.79549e-47	SigUp
ZNF213	193.618	0.886756	0.136903	6.47727	9.33965e-11	6.80807e-10	SigUp
ZNF624	67.3585	0.886748	0.220134	4.02822	5.62015e-05	0.000217641	SigUp
FOXP1	209.488	0.886192	0.130108	6.81118	9.67994e-12	7.66728e-11	SigUp
KLHL5	758.89	0.886147	0.0694769	12.7545	2.9408e-37	8.55284e-36	SigUp
TIGD6	64.6242	0.885743	0.225578	3.92655	8.61723e-05	0.000324325	SigUp
PADI1	30.9228	0.885646	0.29876	2.96441	0.00303267	0.00856793	SigUp
NEK3	103.38	0.885604	0.178555	4.95983	7.05555e-07	3.51564e-06	SigUp
ZNF697	176.249	0.885603	0.140891	6.28574	3.26295e-10	2.26368e-09	SigUp
HEYL	7.70158	0.885535	0.432614	2.04694	0.0406641	0.085482	NotSig
ZNF385C	13.3294	0.884442	0.405229	2.18257	0.0290674	0.0639869	NotSig
KLK11	3.63344	0.884308	0.441819	2.00152	0.0453368	NA	NotSig
ISYNA1	13.9575	0.884306	0.386255	2.28944	0.0220541	0.0504005	NotSig
PFDN2	329.453	0.884198	0.102503	8.62603	6.35178e-18	7.87115e-17	SigUp
NEURL1B	282.905	0.883678	0.116249	7.60158	2.92538e-14	2.79793e-13	SigUp
PDGFRB	8.38493	0.883125	0.426964	2.06839	0.0386038	0.081673	NotSig
MOV10L1	2.49127	0.88279	0.417858	2.11265	0.0346304	NA	NotSig
TJAP1	338.96	0.882594	0.102452	8.61474	7.01017e-18	8.65566e-17	SigUp
RRAGD	20.1118	0.882166	0.356571	2.47402	0.0133601	0.0323262	NotSig
TRPT1	108.988	0.881374	0.174266	5.05763	4.24496e-07	2.16373e-06	SigUp
FBN2	5.85321	0.881238	0.443199	1.98836	0.0467721	0.0965419	NotSig
FPGT-TNNI3K	1.67276	0.881035	0.380245	2.31702	0.0205027	NA	NotSig
EXOC3L1	2.02941	0.880859	0.40583	2.17051	0.0299683	NA	NotSig
TBCK	196.543	0.880835	0.134897	6.52966	6.59197e-11	4.85484e-10	SigUp
ULK2	60.1057	0.880264	0.226653	3.88376	0.000102855	0.000382541	SigUp
MEF2B	17.6983	0.879952	0.37171	2.36731	0.0179179	0.0419803	NotSig
INPP5J	66.9055	0.879263	0.220463	3.98825	6.65636e-05	0.000255111	SigUp
ANO8	114.274	0.877587	0.17253	5.08657	3.64588e-07	1.87176e-06	SigUp
TSKU	674.124	0.876392	0.0765906	11.4426	2.56228e-30	5.80366e-29	SigUp
CLHC1	28.0699	0.875908	0.315687	2.77461	0.00552673	0.0147193	NotSig
HAGH	171.561	0.875393	0.140665	6.22324	4.86991e-10	3.31662e-09	SigUp
MANBA	358.333	0.874366	0.0991595	8.81778	1.16756e-18	1.52648e-17	SigUp
THOC6	163.966	0.874058	0.143432	6.0939	1.10196e-09	7.27591e-09	SigUp
DNAJB2	138.197	0.87401	0.154486	5.65753	1.5357e-08	9.09661e-08	SigUp
DDX60L	397.911	0.873802	0.0933868	9.3568	8.21862e-21	1.20331e-19	SigUp
DCN	4.01374	0.872994	0.443323	1.96921	0.0489295	0.100209	NotSig
RGS9	12.4612	0.872943	0.399741	2.18377	0.0289792	0.0638267	NotSig
LRP12	429.398	0.87244	0.0952757	9.157	5.33588e-20	7.50401e-19	SigUp
ZNF841	51.5422	0.871872	0.249837	3.48977	0.000483439	0.00159529	SigUp
UBE2H	1268.44	0.871594	0.0569462	15.3056	7.01874e-53	3.2179e-51	SigUp
CGB7	8.57285	0.871494	0.424556	2.05272	0.0401	0.084452	NotSig
TBC1D5	622.543	0.871324	0.0787246	11.068	1.79362e-28	3.73148e-27	SigUp
KCNAB2	36.2762	0.871209	0.276771	3.14776	0.00164527	0.00492055	SigUp
SYCE3	1.93144	0.871133	0.399255	2.1819	0.0291171	NA	NotSig
ARHGEF28	208.299	0.869667	0.134745	6.45419	1.08797e-10	7.87032e-10	SigUp
FAM205A	5.36683	0.869408	0.444354	1.95657	0.0503986	0.102762	NotSig
MDFI	103.731	0.868917	0.176135	4.93326	8.087e-07	3.99468e-06	SigUp
CHN2	48.6336	0.867603	0.254012	3.41559	0.000636435	0.00205779	SigUp
FAM214A	263.554	0.867347	0.121101	7.16215	7.9419e-13	6.96842e-12	SigUp
GOLGA6L9	249.574	0.867328	0.119012	7.28775	3.15163e-13	2.84112e-12	SigUp
GADD45B	166.69	0.866481	0.141879	6.10719	1.01403e-09	6.70826e-09	SigUp
C10orf54	41.7927	0.866446	0.268808	3.22329	0.00126728	0.00387966	SigUp
CHD5	16.446	0.866365	0.369912	2.34208	0.0191764	0.044502	NotSig
STX11	44.7105	0.86617	0.257218	3.36746	0.00075864	0.00242123	SigUp
TXNRD1	10432.3	0.865844	0.0299055	28.9527	2.59521e-184	6.82779e-182	SigUp
ZNF555	84.346	0.864988	0.19692	4.3926	1.12005e-05	4.7969e-05	SigUp
ZFYVE1	168.834	0.864378	0.14815	5.8345	5.39535e-09	3.3309e-08	SigUp
MAFF	247.144	0.863863	0.121277	7.12308	1.05545e-12	9.15743e-12	SigUp
CEP120	452.495	0.863459	0.0919621	9.3893	6.04012e-21	8.88916e-20	SigUp
FYN	587.237	0.863376	0.0789238	10.9394	7.47262e-28	1.5213e-26	SigUp
TRPM6	19.1793	0.862958	0.350023	2.46543	0.0136848	0.0329935	NotSig
ANKRD6	10.7577	0.862771	0.407441	2.11754	0.0342144	0.0736068	NotSig
SP8	35.3175	0.862547	0.286449	3.01117	0.00260242	0.00746711	SigUp
CNKSR1	186.847	0.861588	0.139766	6.1645	7.07058e-10	4.74545e-09	SigUp
CDH11	10.8723	0.860587	0.404579	2.12712	0.0334103	0.0721766	NotSig
KIF13B	529.534	0.859864	0.081698	10.5249	6.63235e-26	1.23148e-24	SigUp
PSAP	2535.83	0.859494	0.0427031	20.1272	4.26483e-90	3.85888e-88	SigUp
C4B	16.3302	0.859193	0.363299	2.36497	0.0180314	0.0422115	NotSig
HAVCR2	3.75642	0.857836	0.440152	1.94895	0.0513011	0.104291	NotSig
CSF1R	25.7252	0.857432	0.317489	2.70067	0.00692007	0.0180095	NotSig
ZNF362	74.5083	0.857409	0.221171	3.87667	0.000105895	0.000392483	SigUp
SYF2	319.194	0.857259	0.105095	8.15697	3.4352e-16	3.8446e-15	SigUp
IQGAP3	969.224	0.856372	0.0621882	13.7706	3.82757e-43	1.30649e-41	SigUp
RCAN2	9.79285	0.856239	0.424889	2.01521	0.0438828	0.0913056	NotSig
HOXB6	824.079	0.855379	0.0807783	10.5892	3.34414e-26	6.2775e-25	SigUp
ABCA3	50.2877	0.854762	0.25061	3.41073	0.000647899	0.00209367	SigUp
LRRC8D	375.43	0.854458	0.100024	8.54251	1.31333e-17	1.59739e-16	SigUp
C12orf76	76.96	0.854102	0.203242	4.20239	2.64117e-05	0.000107386	SigUp
ARHGAP23	206.62	0.853751	0.131916	6.47193	9.67612e-11	7.03653e-10	SigUp
HMCN1	5.08836	0.853496	0.44555	1.9156	0.0554157	0.110994	NotSig
GPNMB	4.48199	0.853322	0.445807	1.91411	0.0556066	0.111337	NotSig
MMP2	4.64772	0.853283	0.445039	1.91732	0.0551971	0.110685	NotSig
C15orf65	5.17674	0.853273	0.445332	1.91604	0.0553599	0.11094	NotSig
MLXIPL	78.5675	0.85253	0.205392	4.15074	3.31403e-05	0.0001326	SigUp
IFT46	100.35	0.852371	0.189769	4.49163	7.0681e-06	3.10564e-05	SigUp
AC138969.4	376.509	0.852172	0.105357	8.08838	6.04612e-16	6.62786e-15	SigUp
C6orf58	3.73763	0.851034	0.444013	1.91669	0.0552774	0.110807	NotSig
MAPK8IP2	9.79741	0.850333	0.419573	2.02666	0.0426972	0.0891858	NotSig
EPOR	80.032	0.850106	0.207282	4.1012	4.11012e-05	0.000162539	SigUp
SEZ6L2	287.754	0.849726	0.122036	6.9629	3.33328e-12	2.75507e-11	SigUp
SLC24A1	148.557	0.848915	0.152841	5.55424	2.7883e-08	1.61308e-07	SigUp
CTIF	266.855	0.848913	0.116474	7.28846	3.1351e-13	2.82771e-12	SigUp
KIAA1683	36.3846	0.848832	0.289589	2.93117	0.00337693	0.00946601	SigUp
CD74	15.949	0.848614	0.377751	2.24649	0.0246725	0.0556703	NotSig
INSC	13.4427	0.848598	0.387964	2.18731	0.02872	0.0633565	NotSig
CST7	70.8261	0.847033	0.224028	3.78093	0.000156246	0.000561691	SigUp
BTN3A1	146.809	0.846881	0.152916	5.53822	3.05568e-08	1.76181e-07	SigUp
TMEM42	78.6419	0.846735	0.200076	4.23207	2.31555e-05	9.48007e-05	SigUp
APBB3	97.0353	0.846548	0.210012	4.03095	5.55509e-05	0.000215414	SigUp
INPP4B	259.275	0.846131	0.118007	7.17018	7.49019e-13	6.58221e-12	SigUp
ZFAND2A	85.7434	0.846004	0.196685	4.30132	1.69786e-05	7.08374e-05	SigUp
IL10RA	18.4706	0.84454	0.354141	2.38475	0.0170906	0.0402681	NotSig
ERMARD	106.987	0.843667	0.176259	4.78653	1.69693e-06	8.05863e-06	SigUp
USP53	1483.44	0.843584	0.0545518	15.4639	6.07911e-54	2.86388e-52	SigUp
SWT1	85.7384	0.843535	0.193169	4.36682	1.26066e-05	5.35616e-05	SigUp
CAPN8	106.659	0.842284	0.191941	4.38825	1.14266e-05	4.8876e-05	SigUp
CCDC152	3.04547	0.841841	0.434164	1.93899	0.0525021	NA	NotSig
GOLGA6L10	22.6337	0.841676	0.330165	2.54926	0.0107952	0.0267665	NotSig
FRA10AC1	420.667	0.841235	0.0935498	8.99237	2.41948e-19	3.28639e-18	SigUp
ATP2B4	506	0.840921	0.0863046	9.74363	1.96406e-22	3.10419e-21	SigUp
PLXNA2	455.239	0.840888	0.089205	9.42647	4.24138e-21	6.27981e-20	SigUp
MYCL	56.1738	0.840883	0.232239	3.62076	0.00029374	0.00100828	SigUp
FBXL20	326.679	0.840753	0.106555	7.89031	3.01431e-15	3.1109e-14	SigUp
ZSCAN30	280.528	0.840029	0.122432	6.8612	6.82855e-12	5.47212e-11	SigUp
PNPLA1	3.52705	0.839747	0.440791	1.90509	0.0567684	NA	NotSig
SEL1L3	1671.73	0.839664	0.0505197	16.6205	4.94886e-62	2.85914e-60	SigUp
SLPI	275.651	0.839199	0.115842	7.24432	4.34619e-13	3.87625e-12	SigUp
ACRC	17.7325	0.838884	0.361714	2.31919	0.0203848	0.0470002	NotSig
ZNF14	48.411	0.837957	0.25001	3.3517	0.000803183	0.00255065	SigUp
LARS	1459	0.837813	0.0552088	15.1754	5.14985e-52	2.26978e-50	SigUp
VMP1	3227.53	0.83738	0.0368641	22.7153	3.16131e-114	4.03444e-112	SigUp
POLR3GL	114.972	0.837187	0.184604	4.53505	5.75902e-06	2.56071e-05	SigUp
RIOK3	954.299	0.836436	0.0628933	13.2993	2.3367e-40	7.30527e-39	SigUp
DDX58	1303.01	0.835846	0.0552137	15.1384	9.0404e-52	3.94387e-50	SigUp
PIWIL4	59.2323	0.835469	0.228653	3.65388	0.00025831	0.000895107	SigUp
ATP8B3	12.9125	0.834148	0.387181	2.15442	0.0312076	0.0680628	NotSig
FER1L6	52.9159	0.833944	0.243408	3.42612	0.00061228	0.00198796	SigUp
STX1B	4.70368	0.833687	0.445483	1.87142	0.0612864	0.120814	NotSig
KDM3A	585.795	0.833384	0.0946817	8.80196	1.34449e-18	1.74579e-17	SigUp
UBA7	11.2399	0.833206	0.413472	2.01514	0.0438896	0.0913084	NotSig
SPINK1	7.03997	0.832715	0.435708	1.91118	0.0559816	0.112009	NotSig
MPST	610.381	0.832533	0.0785105	10.6041	2.85204e-26	5.37145e-25	SigUp
ICA1	262.979	0.832473	0.129852	6.41094	1.44623e-10	1.03525e-09	SigUp
OGT	2721.95	0.832168	0.0400304	20.7884	5.51301e-96	5.48128e-94	SigUp
DUSP4	143.427	0.832109	0.151516	5.49188	3.9767e-08	2.27063e-07	SigUp
AMT	33.594	0.83163	0.297623	2.79424	0.00520222	0.0139595	NotSig
SLC2A10	167.216	0.831231	0.142743	5.82328	5.77032e-09	3.54702e-08	SigUp
TP53INP1	33.2385	0.83086	0.295443	2.81225	0.00491955	0.0132474	NotSig
CAMTA2	272.443	0.830832	0.123144	6.74684	1.51098e-11	1.17826e-10	SigUp
RUNDC3A	11.1566	0.830702	0.40353	2.05859	0.0395337	0.0833826	NotSig
TOX2	163.259	0.830383	0.143004	5.80673	6.37061e-09	3.9034e-08	SigUp
C5orf56	45.751	0.830158	0.263857	3.14624	0.00165382	0.00494182	SigUp
SPG11	877.914	0.829263	0.0650442	12.7492	3.14899e-37	9.14276e-36	SigUp
SNX24	169.794	0.829057	0.150362	5.51373	3.51303e-08	2.01531e-07	SigUp
APBB2	1121.11	0.828989	0.0678296	12.2216	2.38214e-34	6.27689e-33	SigUp
ICA1L	54.9254	0.828697	0.236492	3.50412	0.000458112	0.00151913	SigUp
LIX1L	12.7287	0.828567	0.389583	2.12681	0.0334361	0.0721923	NotSig
PTGR1	211.529	0.826944	0.131407	6.293	3.1138e-10	2.16372e-09	SigUp
LIPE	70.0762	0.826396	0.209357	3.94729	7.90394e-05	0.000299105	SigUp
NGEF	9.60724	0.826258	0.417114	1.98089	0.0476036	0.0980571	NotSig
IFT43	97.069	0.82612	0.188175	4.39016	1.13269e-05	4.84859e-05	SigUp
TULP3	456.06	0.826101	0.0879934	9.38822	6.10237e-21	8.97305e-20	SigUp
GPR182	10.4995	0.825587	0.417466	1.97761	0.0479722	0.0986143	NotSig
PHF21A	248.58	0.825187	0.123944	6.65775	2.78059e-11	2.12281e-10	SigUp
RIPK2	243.428	0.824508	0.125832	6.55245	5.66013e-11	4.1884e-10	SigUp
LMNTD2	24.8388	0.824119	0.321406	2.5641	0.0103442	0.0257567	NotSig
PARD3B	236.633	0.823206	0.121323	6.78526	1.15877e-11	9.11507e-11	SigUp
WDSUB1	93.899	0.822449	0.194944	4.2189	2.45502e-05	0.000100223	SigUp
MAP2K5	174.164	0.822448	0.141844	5.79825	6.70098e-09	4.09702e-08	SigUp
ATXN7L1	121.79	0.822377	0.17024	4.83069	1.36062e-06	6.54881e-06	SigUp
NKAIN1	2.15521	0.822361	0.409915	2.00617	0.0448377	NA	NotSig
TMEM106B	1613.71	0.822306	0.0503387	16.3355	5.52111e-60	2.98786e-58	SigUp
ISCU	391.971	0.822243	0.0976443	8.4208	3.7393e-17	4.43452e-16	SigUp
HHAT	18.6875	0.821976	0.381069	2.15703	0.0310036	0.0676699	NotSig
NMRK1	130.265	0.821717	0.162087	5.06959	3.98663e-07	2.03874e-06	SigUp
IL20RB	13.548	0.821709	0.384959	2.13454	0.0327989	0.0709863	NotSig
LHFP	34.7813	0.821314	0.282482	2.90749	0.00364346	0.0101115	NotSig
CNPPD1	218.072	0.820903	0.124379	6.59999	4.1119e-11	3.08275e-10	SigUp
HERPUD2	270.846	0.820776	0.112026	7.32663	2.36017e-13	2.14688e-12	SigUp
FMOD	1.50435	0.820736	0.372243	2.20484	0.0274655	NA	NotSig
NKD2	92.855	0.820407	0.191223	4.29031	1.78427e-05	7.42223e-05	SigUp
MYO16	9.00538	0.819754	0.421603	1.94437	0.0518503	0.10517	NotSig
ZSWIM8	498.266	0.819742	0.0931208	8.803	1.33208e-18	1.73099e-17	SigUp
ATG2A	255.716	0.81969	0.117032	7.00396	2.48828e-12	2.09204e-11	SigUp
SUV420H2	92.9122	0.819599	0.18946	4.32597	1.51863e-05	6.38398e-05	SigUp
STX8	97.8402	0.819294	0.203274	4.03049	5.56596e-05	0.000215786	SigUp
RAB6A	1150.62	0.819139	0.0573284	14.2885	2.57937e-46	9.75881e-45	SigUp
KHNYN	1098.26	0.818788	0.0604636	13.5418	8.85474e-42	2.88979e-40	SigUp
NPIPB8	1.49671	0.818743	0.371963	2.20114	0.027726	NA	NotSig
KRT81	8.00521	0.81822	0.429396	1.90551	0.0567133	0.113286	NotSig
CCL22	17.9076	0.818035	0.357636	2.28734	0.0221758	0.0506246	NotSig
N4BP3	66.0066	0.817891	0.219957	3.71842	0.000200471	0.000708315	SigUp
TESK1	252.403	0.817787	0.12299	6.64922	2.94644e-11	2.23942e-10	SigUp
MSANTD3-TMEFF1	32.9153	0.81756	0.293971	2.78109	0.00541761	0.014467	NotSig
A4GNT	2.89863	0.817299	0.434	1.88318	0.0596761	NA	NotSig
KIAA0226L	36.9453	0.816842	0.274976	2.9706	0.00297221	0.00841938	SigUp
GSAP	99.3617	0.816768	0.181359	4.50361	6.68091e-06	2.94916e-05	SigUp
GRN	1052.82	0.81607	0.0598076	13.6449	2.16488e-42	7.23078e-41	SigUp
RAB44	4.72626	0.815813	0.44594	1.82942	0.067336	0.130661	NotSig
RRAGC	409.535	0.815398	0.098376	8.28859	1.14603e-16	1.326e-15	SigUp
GTF2IRD1	421.627	0.814533	0.0931824	8.74127	2.30498e-18	2.93941e-17	SigUp
ARNT2	438.287	0.814494	0.0970433	8.39309	4.73516e-17	5.57686e-16	SigUp
IRF1	361.744	0.814189	0.104375	7.80061	6.16065e-15	6.18633e-14	SigUp
LMF1	35.8718	0.814161	0.284499	2.86174	0.00421327	0.0115226	NotSig
CNTN2	15.3164	0.813897	0.381248	2.13482	0.0327756	0.0709743	NotSig
NPAS2	198.022	0.813786	0.140986	5.77212	7.82814e-09	4.75894e-08	SigUp
FUT1	232.559	0.813509	0.131792	6.17269	6.71383e-10	4.51843e-09	SigUp
PRKG2	24.2548	0.813431	0.326235	2.49339	0.0126531	0.0308324	NotSig
GLTSCR1L	173.543	0.813379	0.145449	5.59218	2.24237e-08	1.30653e-07	SigUp
LAMA3	1380.86	0.813017	0.0549997	14.7822	1.90775e-49	7.89939e-48	SigUp
IKZF3	6.88579	0.812368	0.435505	1.86535	0.062133	0.122229	NotSig
ST20-MTHFS	16.7733	0.811984	0.383147	2.11925	0.0340693	0.0733685	NotSig
ZNF517	41.036	0.81189	0.267002	3.04076	0.00235981	0.00685497	SigUp
PRSS8	692.68	0.811857	0.0765173	10.6101	2.67441e-26	5.04802e-25	SigUp
FBXL4	252.593	0.810912	0.116453	6.96343	3.32093e-12	2.74619e-11	SigUp
RUSC2	123.337	0.810886	0.17214	4.71061	2.46979e-06	1.14865e-05	SigUp
SOS2	321.229	0.810537	0.112534	7.20258	5.90823e-13	5.22153e-12	SigUp
MTM1	108.29	0.810444	0.178773	4.53337	5.80499e-06	2.57914e-05	SigUp
DAB2IP	39.9272	0.810093	0.266839	3.03589	0.00239831	0.00695025	SigUp
RAD52	128.764	0.808998	0.163645	4.94361	7.66894e-07	3.79914e-06	SigUp
DNAH3	42.702	0.808163	0.262022	3.08433	0.00204009	0.00599341	SigUp
RASSF6	101.359	0.807828	0.183473	4.40299	1.06771e-05	4.58537e-05	SigUp
DGKA	212.649	0.807635	0.128954	6.26298	3.77693e-10	2.60231e-09	SigUp
IFIT3	1212.99	0.806391	0.0566577	14.2327	5.74433e-46	2.14017e-44	SigUp
LRRC16B	4.12978	0.806143	0.443876	1.81614	0.0693483	0.134109	NotSig
CCT6B	23.2873	0.806136	0.328935	2.45075	0.014256	0.0342356	NotSig
HOXD9	25.6563	0.805823	0.318612	2.52917	0.0114333	0.0281649	NotSig
CRY2	208.487	0.805348	0.129525	6.2177	5.04507e-10	3.43181e-09	SigUp
CFAP58	4.73642	0.804175	0.445995	1.8031	0.0713721	0.137386	NotSig
FNDC3A	1479.89	0.802001	0.0517485	15.498	3.57616e-54	1.69878e-52	SigUp
PKN1	778.41	0.801919	0.0752427	10.6578	1.60388e-26	3.06115e-25	SigUp
DMXL2	1557.27	0.801455	0.0523344	15.3141	6.15416e-53	2.82909e-51	SigUp
SMAD9	24.9918	0.801219	0.32288	2.48148	0.0130839	0.0317554	NotSig
WDR86	8.4423	0.80121	0.426926	1.8767	0.0605598	0.119616	NotSig
NDUFA4L2	13.2073	0.799168	0.405609	1.97029	0.048805	0.100014	NotSig
TBC1D19	92.0715	0.799155	0.185846	4.30008	1.70733e-05	7.11775e-05	SigUp
EXOC1	429.31	0.798708	0.0937042	8.52372	1.54508e-17	1.86731e-16	SigUp
TMEM198	15.9046	0.798478	0.377838	2.11328	0.0345767	0.0743208	NotSig
AKR1B15	2.79979	0.798406	0.423106	1.88701	0.0591587	NA	NotSig
CUL9	267.781	0.797161	0.121876	6.54078	6.12005e-11	4.51505e-10	SigUp
HNF4G	42.476	0.796564	0.277695	2.86849	0.00412439	0.0113085	NotSig
TAC4	2.55184	0.796443	0.424042	1.87822	0.0603515	NA	NotSig
RNF144A	269.974	0.795778	0.130031	6.1199	9.36334e-10	6.21593e-09	SigUp
MYRIP	90.6903	0.795644	0.200351	3.97125	7.14965e-05	0.000272308	SigUp
IFI35	66.3294	0.79561	0.222318	3.5787	0.000345303	0.00116977	SigUp
BBS12	54.9328	0.794629	0.233239	3.40693	0.00065698	0.00212062	SigUp
NAV2	322.393	0.794556	0.105565	7.5267	5.20391e-14	4.90855e-13	SigUp
TNFRSF14	4.27211	0.793962	0.442277	1.79517	0.0726269	0.139518	NotSig
CLIC4	2527.64	0.79381	0.0432351	18.3603	2.72996e-75	1.93714e-73	SigUp
AKR1E2	8.18388	0.793138	0.427032	1.85733	0.0632646	0.124041	NotSig
ZBTB18	83.1134	0.792536	0.195296	4.05812	4.94689e-05	0.000193011	SigUp
NICN1	41.8456	0.792532	0.262738	3.01644	0.00255763	0.00735341	SigUp
IL6R	137.408	0.792261	0.160255	4.94375	7.66337e-07	3.79749e-06	SigUp
PRCD	2.2379	0.792117	0.410721	1.9286	0.0537804	NA	NotSig
GOLT1A	46.6437	0.791888	0.258875	3.05896	0.00222106	0.00648053	SigUp
ATG14	238.778	0.791878	0.122957	6.44027	1.19263e-10	8.6019e-10	SigUp
RPS6KA2	90.2912	0.791248	0.186292	4.24737	2.16299e-05	8.8874e-05	SigUp
DNAH17	18.4762	0.790783	0.352265	2.24486	0.0247774	0.0558627	NotSig
TBC1D15	614.172	0.790781	0.0767366	10.3051	6.67967e-25	1.19362e-23	SigUp
SGSM1	20.7985	0.790717	0.340938	2.31924	0.0203822	0.0470002	NotSig
PLD1	336.451	0.790447	0.11509	6.86806	6.50804e-12	5.22507e-11	SigUp
EFCAB7	42.494	0.790407	0.282924	2.79371	0.00521075	0.0139757	NotSig
DUSP1	78.6549	0.789852	0.202929	3.89226	9.93143e-05	0.000370824	SigUp
COG3	511.322	0.789824	0.0827854	9.54061	1.41988e-21	2.15643e-20	SigUp
GGT7	2.92602	0.789788	0.43457	1.8174	0.0691556	NA	NotSig
SLC39A5	2.92602	0.789788	0.43457	1.8174	0.0691556	NA	NotSig
ZNF674	72.4321	0.789234	0.213984	3.68828	0.000225772	0.000789396	SigUp
MAFG	656.484	0.789208	0.0742515	10.6288	2.18799e-26	4.1436e-25	SigUp
ARSD	182.61	0.789149	0.136063	5.79989	6.63585e-09	4.05865e-08	SigUp
ELFN1	14.0227	0.789041	0.406139	1.94279	0.0520421	0.105534	NotSig
RICTOR	1215.19	0.788437	0.0592744	13.3015	2.26918e-40	7.10718e-39	SigUp
SIPA1	55.3703	0.787954	0.239209	3.294	0.000987724	0.00308456	SigUp
NAIF1	62.5406	0.787523	0.250782	3.14027	0.00168795	0.00503411	SigUp
CD8A	11.0403	0.787506	0.405616	1.94151	0.0521967	0.10576	NotSig
ZBED8	33.1179	0.787441	0.297752	2.64463	0.00817815	0.0209269	NotSig
PSTK	45.4383	0.787437	0.270281	2.9134	0.00357514	0.00994608	SigUp
CCNB1IP1	367.64	0.787373	0.0971974	8.10076	5.46171e-16	6.01421e-15	SigUp
ZRANB1	451.497	0.786858	0.092108	8.54278	1.31032e-17	1.59487e-16	SigUp
CCDC114	2.46154	0.786782	0.416319	1.88986	0.0587773	NA	NotSig
MADCAM1	4.23222	0.786347	0.445711	1.76425	0.0776894	0.147799	NotSig
DIRAS2	21.5432	0.786204	0.333619	2.35659	0.0184434	0.0430463	NotSig
SUMF2	556.938	0.78594	0.0809105	9.7137	2.63599e-22	4.1356e-21	SigUp
ETV5	715.99	0.785877	0.073334	10.7164	8.52538e-27	1.64737e-25	SigUp
LRRC73	8.65352	0.785164	0.423566	1.8537	0.0637822	0.124816	NotSig
OCLN	1346.44	0.784709	0.0533021	14.7219	4.66333e-49	1.91701e-47	SigUp
SH3GLB2	674.855	0.784481	0.0752589	10.4238	1.93149e-25	3.51761e-24	SigUp
CMPK2	99.0046	0.784158	0.183427	4.27504	1.91102e-05	7.90911e-05	SigUp
AKR1B10	89.9444	0.783903	0.188823	4.15153	3.30255e-05	0.000132265	SigUp
ZBTB22	95.6966	0.783687	0.181184	4.32537	1.52277e-05	6.39983e-05	SigUp
NR1H2	278.554	0.783563	0.112751	6.94947	3.66656e-12	3.01306e-11	SigUp
SLC1A4	998.49	0.782332	0.0648725	12.0595	1.72739e-33	4.40898e-32	SigUp
MICAL1	226.418	0.782258	0.123289	6.34491	2.22549e-10	1.56747e-09	SigUp
ASPHD2	30.9727	0.782064	0.300707	2.60075	0.00930201	0.0234622	NotSig
GOLGA5	794.055	0.781769	0.0749473	10.4309	1.79163e-25	3.26638e-24	SigUp
MRAS	36.3714	0.781611	0.291598	2.68044	0.00735255	0.0190303	NotSig
FAM24B	28.7842	0.781555	0.305279	2.56013	0.0104632	0.0260339	NotSig
HSF4	27.6097	0.781096	0.317699	2.4586	0.0139479	0.0335852	NotSig
LPIN2	300.789	0.780491	0.111044	7.02868	2.08495e-12	1.76596e-11	SigUp
LAMB2	967.166	0.780125	0.0660642	11.8086	3.52417e-32	8.53638e-31	SigUp
ENO2	85.7893	0.779527	0.201659	3.86557	0.000110829	0.000408907	SigUp
SDHAF4	53.9441	0.779266	0.23813	3.27245	0.00106621	0.00330913	SigUp
HS1BP3	228.006	0.778752	0.129866	5.99656	2.01542e-09	1.29473e-08	SigUp
RAB8B	831.924	0.778137	0.0665773	11.6877	1.47273e-31	3.49308e-30	SigUp
CTSS	18.75	0.777887	0.355391	2.18882	0.0286101	0.0631469	NotSig
TRPM4	284.504	0.777829	0.112272	6.92806	4.26657e-12	3.46946e-11	SigUp
YPEL4	3.24403	0.777742	0.436272	1.7827	0.0746351	NA	NotSig
PMEPA1	104.51	0.777309	0.184959	4.2026	2.6387e-05	0.000107332	SigUp
PHYKPL	307.541	0.77591	0.112416	6.90211	5.12363e-12	4.14079e-11	SigUp
PVRL4	115.793	0.775537	0.168571	4.60067	4.21139e-06	1.90476e-05	SigUp
PTGER4	88.6847	0.775508	0.194211	3.99313	6.52079e-05	0.00025042	SigUp
CYLD	476.104	0.775474	0.0861147	9.00513	2.15413e-19	2.93294e-18	SigUp
NECAB2	1.69335	0.775177	0.388696	1.9943	0.0461189	NA	NotSig
TMEM55A	97.1504	0.774871	0.191441	4.04757	5.17514e-05	0.000201182	SigUp
EFHC1	91.7823	0.7739	0.190429	4.06398	4.82433e-05	0.000188703	SigUp
ACHE	13.1225	0.773815	0.393362	1.96718	0.0491622	0.100637	NotSig
ENTHD2	57.0742	0.773338	0.248723	3.10923	0.00187576	0.0055555	SigUp
PIK3CD	35.0603	0.772768	0.299926	2.57653	0.0099798	0.0249364	NotSig
TLDC1	312.034	0.772671	0.105873	7.29807	2.91933e-13	2.63448e-12	SigUp
ENO3	23.8142	0.772639	0.335565	2.3025	0.0213069	0.0488693	NotSig
HLA-F	146.029	0.772508	0.164207	4.70447	2.54522e-06	1.18212e-05	SigUp
SYNGR3	13.8425	0.771754	0.398316	1.93754	0.0526792	0.106491	NotSig
TSPAN11	52.6079	0.771706	0.236999	3.25616	0.00112932	0.00349041	SigUp
WWC3	583.878	0.771545	0.0786942	9.80434	1.07848e-22	1.72527e-21	SigUp
ITPR1	36.1772	0.771462	0.288174	2.67707	0.00742699	0.0191973	NotSig
CCNJL	51.1553	0.771325	0.247475	3.11678	0.00182839	0.00542366	SigUp
CAMP	4.14845	0.771148	0.444886	1.73336	0.0830313	0.156035	NotSig
TRIQK	99.4545	0.771069	0.183764	4.19597	2.71708e-05	0.000110211	SigUp
BTC	115.838	0.770962	0.177816	4.33572	1.45281e-05	6.12837e-05	SigUp
ITPKC	220.947	0.770563	0.124754	6.17666	6.54718e-10	4.40801e-09	SigUp
CCSER2	947.928	0.770372	0.0646672	11.9129	1.01419e-32	2.50269e-31	SigUp
MT1F	35.2018	0.770054	0.298091	2.58329	0.00978643	0.0245141	NotSig
BAZ2B	553.682	0.769737	0.0812286	9.47619	2.63735e-21	3.95625e-20	SigUp
ZSCAN26	128.31	0.769424	0.163382	4.70934	2.48514e-06	1.15516e-05	SigUp
BSDC1	546.066	0.768907	0.0811821	9.47138	2.76175e-21	4.13199e-20	SigUp
CSGALNACT2	253.555	0.768433	0.118832	6.46653	1.00282e-10	7.27584e-10	SigUp
FAM131A	93.714	0.768382	0.187615	4.09553	4.21203e-05	0.000166313	SigUp
TCF12	1057.76	0.768369	0.0600717	12.7909	1.84394e-37	5.39952e-36	SigUp
ACSF2	184.641	0.768087	0.136827	5.61357	1.98199e-08	1.16035e-07	SigUp
MICAL2	1514.6	0.767284	0.0518303	14.8038	1.38458e-49	5.80335e-48	SigUp
STAT2	455.492	0.767007	0.0933683	8.21486	2.12418e-16	2.41206e-15	SigUp
DEPTOR	12.5386	0.766773	0.40041	1.91497	0.0554966	0.11113	NotSig
EPS8L1	157.015	0.766764	0.144336	5.31235	1.08219e-07	5.91263e-07	SigUp
KSR1	124.852	0.766126	0.164166	4.66678	3.05958e-06	1.40802e-05	SigUp
COLCA2	11.9324	0.765956	0.399676	1.91644	0.0553087	0.110857	NotSig
TSPAN33	44.0451	0.765291	0.258763	2.95749	0.00310151	0.00874796	SigUp
CDH13	31.5656	0.764656	0.313727	2.43733	0.0147964	0.0353842	NotSig
ADGRA2	27.863	0.764126	0.306117	2.49619	0.0125536	0.0306163	NotSig
ENPP5	159.048	0.763705	0.15076	5.0657	4.06901e-07	2.079e-06	SigUp
L3MBTL4	75.2812	0.763653	0.205543	3.71529	0.00020297	0.000716258	SigUp
APBA3	225.919	0.761912	0.122584	6.21544	5.1181e-10	3.47734e-09	SigUp
SNX18	317.176	0.761497	0.106541	7.14749	8.83786e-13	7.7268e-12	SigUp
DHRS2	31.0117	0.761456	0.314108	2.42419	0.0153428	0.036558	NotSig
DAPP1	185.334	0.760437	0.13987	5.43672	5.4269e-08	3.06289e-07	SigUp
RP1L1	12.1335	0.759804	0.413955	1.83547	0.0664356	0.129163	NotSig
ZFP90	393.064	0.75976	0.100106	7.58958	3.20936e-14	3.06439e-13	SigUp
DAAM1	243.958	0.759542	0.117905	6.442	1.17908e-10	8.51135e-10	SigUp
FAM227B	47.8175	0.759129	0.251638	3.01675	0.00255499	0.00734706	SigUp
AUH	81.3542	0.758989	0.206463	3.67616	0.000236772	0.000825491	SigUp
HIP1R	661.766	0.758888	0.0807245	9.40096	5.40673e-21	7.98449e-20	SigUp
GDI1	622.073	0.758553	0.0777004	9.76253	1.63034e-22	2.58871e-21	SigUp
ZNF558	328.871	0.7585	0.106163	7.1447	9.01901e-13	7.8731e-12	SigUp
FAM122C	44.6088	0.758148	0.25239	3.00387	0.00266568	0.00762942	SigUp
AGO4	218.396	0.757523	0.127262	5.95246	2.64135e-09	1.67481e-08	SigUp
ZFP14	63.0451	0.757459	0.221145	3.42517	0.000614406	0.00199335	SigUp
RGS1	8.99615	0.757105	0.422918	1.79019	0.0734226	0.140826	NotSig
DLX4	16.8551	0.756148	0.380501	1.98724	0.0468953	0.0967377	NotSig
FBXO24	2.65745	0.755907	0.422539	1.78896	0.0736205	NA	NotSig
KLHL36	459.193	0.755401	0.0883571	8.5494	1.2373e-17	1.50813e-16	SigUp
RGL3	233.189	0.755112	0.127473	5.92371	3.14759e-09	1.98185e-08	SigUp
VPS8	329	0.754854	0.108513	6.95633	3.49248e-12	2.88248e-11	SigUp
KBTBD12	4.97173	0.75477	0.445176	1.69544	0.0899918	0.167241	NotSig
ARL8A	321.949	0.753721	0.105299	7.15788	8.19368e-13	7.17828e-12	SigUp
TNKS	1071.17	0.753579	0.0671265	11.2263	3.03056e-29	6.51894e-28	SigUp
STAT5B	278.84	0.752534	0.111155	6.77015	1.28649e-11	1.00687e-10	SigUp
SNRK	509.694	0.751744	0.0894806	8.4012	4.41953e-17	5.2159e-16	SigUp
RGPD6	1838.44	0.751597	0.124506	6.03664	1.57353e-09	1.02393e-08	SigUp
ACE2	2.67794	0.751271	0.42642	1.76181	0.0781015	NA	NotSig
GBP4	12.1095	0.751222	0.399046	1.88255	0.059762	0.118313	NotSig
GOLGA8N	47.0173	0.75122	0.247527	3.03491	0.00240609	0.00696808	SigUp
WBP1	200.569	0.750699	0.132831	5.65151	1.59044e-08	9.3916e-08	SigUp
SERPINE1	14.0173	0.750603	0.382691	1.96138	0.0498345	0.101743	NotSig
GATAD1	419.626	0.749751	0.0932275	8.04217	8.82646e-16	9.54117e-15	SigUp
ZNF701	13.9087	0.749226	0.381964	1.96151	0.0498194	0.101727	NotSig
LRRC27	27.3859	0.749021	0.331152	2.26186	0.0237059	0.0537159	NotSig
TRIM8	558.956	0.748248	0.0810647	9.23026	2.69986e-20	3.85395e-19	SigUp
PPOX	64.8577	0.747959	0.227219	3.2918	0.000995478	0.00310821	SigUp
PTPN6	225.931	0.747651	0.12619	5.9248	3.12674e-09	1.96944e-08	SigUp
AKAP3	14.3355	0.747192	0.3794	1.96941	0.0489065	0.100174	NotSig
MSLN	6.21248	0.747029	0.44433	1.68125	0.0927144	0.171425	NotSig
RNF187	999.791	0.746404	0.0653339	11.4245	3.15642e-30	7.13052e-29	SigUp
SNX16	99.265	0.746264	0.18349	4.06705	4.76119e-05	0.000186318	SigUp
TMEM262	36.794	0.746221	0.277659	2.68754	0.00719798	0.0186674	NotSig
PHLDA1	4051.89	0.746109	0.0338266	22.0569	8.20253e-108	9.4778e-106	SigUp
ZNF846	25.1382	0.745997	0.328639	2.26996	0.0232102	0.0527186	NotSig
ZFAND2B	146.542	0.745248	0.151187	4.92931	8.25224e-07	4.07277e-06	SigUp
C19orf66	130.001	0.744952	0.158609	4.69677	2.64305e-06	1.22357e-05	SigUp
ECI1	332.329	0.744565	0.106893	6.96551	3.27217e-12	2.71243e-11	SigUp
ZFP57	187.371	0.744092	0.138403	5.37627	7.60451e-08	4.23047e-07	SigUp
CFAP53	13.1095	0.744005	0.389167	1.91179	0.0559035	0.111866	NotSig
GAREM	251.531	0.743921	0.118296	6.28864	3.20262e-10	2.22363e-09	SigUp
PLCB4	764.647	0.743069	0.0697447	10.6541	1.66798e-26	3.17994e-25	SigUp
KLHL35	45.3401	0.743024	0.263008	2.82509	0.00472669	0.0127816	NotSig
AZIN2	50.9387	0.743016	0.242947	3.05835	0.00222561	0.00649269	SigUp
RGL2	353.804	0.742615	0.106362	6.98196	2.91084e-12	2.4294e-11	SigUp
IGFBP6	109.101	0.742354	0.175847	4.22159	2.42584e-05	9.91023e-05	SigUp
CATSPER1	12.4791	0.742236	0.403562	1.83921	0.0658837	0.128265	NotSig
ACAP1	45.7364	0.742172	0.250669	2.96077	0.00306874	0.00866124	SigUp
BTBD9	288.373	0.741856	0.112323	6.60467	3.98403e-11	2.99345e-10	SigUp
PLEC	12465.1	0.741724	0.174172	4.25856	2.05746e-05	8.47416e-05	SigUp
KLC4	103.1	0.741673	0.17795	4.16787	3.07463e-05	0.000123687	SigUp
STEAP2	690.415	0.741515	0.0733992	10.1025	5.38539e-24	9.23727e-23	SigUp
KDM4D	22.9083	0.739983	0.32791	2.25667	0.0240288	0.0543973	NotSig
RNF214	274.233	0.739971	0.113579	6.51501	7.26862e-11	5.32793e-10	SigUp
DLL4	49.6716	0.739819	0.241825	3.05931	0.00221844	0.00647509	SigUp
MYADML2	1.64226	0.739433	0.384927	1.92097	0.0547358	NA	NotSig
PLD3	466.831	0.73933	0.0877393	8.42644	3.56342e-17	4.23181e-16	SigUp
GRB7	222.61	0.738456	0.12441	5.93566	2.92675e-09	1.84687e-08	SigUp
BNIP3L	929.565	0.738369	0.0733498	10.0664	7.77614e-24	1.32187e-22	SigUp
TFCP2L1	138.52	0.737575	0.160704	4.58965	4.43993e-06	2.00019e-05	SigUp
CRMP1	3.92316	0.737315	0.443651	1.66193	0.0965275	0.177477	NotSig
ATG16L2	105.423	0.737179	0.182652	4.03598	5.43747e-05	0.000210996	SigUp
CITED4	17.8987	0.736613	0.359991	2.0462	0.0407369	0.0856123	NotSig
CACNA2D1	5.70804	0.736316	0.442783	1.66293	0.0963273	0.177147	NotSig
CPEB4	400.655	0.736124	0.0950442	7.74507	9.55273e-15	9.48121e-14	SigUp
MYEOV	471.055	0.736051	0.087157	8.44512	3.03726e-17	3.62458e-16	SigUp
ZBTB21	687.382	0.735856	0.073636	9.99316	1.63293e-23	2.73237e-22	SigUp
TRIM69	188.633	0.735003	0.140234	5.24127	1.59473e-07	8.51966e-07	SigUp
RB1CC1	1343.79	0.73478	0.0545019	13.4817	2.0035e-41	6.50129e-40	SigUp
SLC11A2	494.783	0.734474	0.0870292	8.4394	3.1898e-17	3.80131e-16	SigUp
HSPBAP1	79.6404	0.734327	0.200948	3.65431	0.000257874	0.000893961	SigUp
N4BP2	509.258	0.7342	0.0915809	8.01696	1.08397e-15	1.15784e-14	SigUp
CTH	67.336	0.734195	0.214276	3.4264	0.000611628	0.00198622	SigUp
TNFSF15	949.665	0.734041	0.065319	11.2378	2.6598e-29	5.75035e-28	SigUp
ANG	37.6722	0.733217	0.280842	2.61078	0.0090335	0.0228557	NotSig
LTBP4	72.3146	0.732772	0.220645	3.32105	0.000896792	0.0028212	SigUp
ZEB1	15.9421	0.732644	0.371484	1.97221	0.0485857	0.0996526	NotSig
KCTD18	116.385	0.732549	0.172006	4.25885	2.05481e-05	8.46527e-05	SigUp
ARFGEF3	967.554	0.731965	0.0652	11.2265	3.02382e-29	6.51263e-28	SigUp
GNS	1386.28	0.731493	0.0558988	13.086	3.95735e-39	1.20418e-37	SigUp
ACVR1	200.573	0.731084	0.133603	5.47205	4.44853e-08	2.52403e-07	SigUp
RAPH1	1510.53	0.730523	0.0526017	13.8878	7.51016e-44	2.62105e-42	SigUp
FAM131C	33.1567	0.730516	0.29729	2.45725	0.0140003	0.0336926	NotSig
TBC1D17	163.467	0.730115	0.145111	5.03142	4.86856e-07	2.46981e-06	SigUp
SP100	643.577	0.730086	0.0770685	9.47322	2.71355e-21	4.06343e-20	SigUp
DNAJC27	96.2895	0.730073	0.186446	3.91572	9.01331e-05	0.00033839	SigUp
CCL25	1.5564	0.730067	0.3843	1.89973	0.0574685	NA	NotSig
TMPRSS5	5.18479	0.729078	0.444938	1.63861	0.101295	0.184498	NotSig
ST6GALNAC2	46.8644	0.728828	0.259156	2.81231	0.00491874	0.0132474	NotSig
DOCK6	627.25	0.728266	0.0774947	9.39763	5.58074e-21	8.23436e-20	SigUp
DHDH	6.26541	0.727451	0.440913	1.64987	0.0989688	0.180935	NotSig
EIF1	3153.52	0.7273	0.038693	18.7967	8.03966e-79	5.97766e-77	SigUp
HOXC6	29.8027	0.726621	0.299303	2.42771	0.0151946	0.0362251	NotSig
KDM5C	1165.04	0.726523	0.0582691	12.4684	1.11028e-35	3.07231e-34	SigUp
ARVCF	119.511	0.726356	0.168768	4.30387	1.67842e-05	7.01264e-05	SigUp
KCNJ11	48.2544	0.726146	0.265672	2.73324	0.00627145	0.0164769	NotSig
CUEDC1	577.761	0.72611	0.080745	8.99262	2.41404e-19	3.2816e-18	SigUp
TRIM2	1712.3	0.726053	0.0497815	14.5848	3.50874e-48	1.40194e-46	SigUp
FCHSD1	238.153	0.725677	0.123635	5.8695	4.37114e-09	2.72118e-08	SigUp
TATDN3	109.926	0.725549	0.179508	4.04187	5.30271e-05	0.000205954	SigUp
DNAJC4	73.5595	0.725241	0.208001	3.48672	0.000488991	0.00161277	SigUp
FAM71A	1.89021	0.725112	0.384607	1.88533	0.0593852	NA	NotSig
C8orf82	227.181	0.725098	0.13957	5.19523	2.04465e-07	1.07918e-06	SigUp
EBF4	14.3446	0.725047	0.381289	1.90157	0.0572272	0.114034	NotSig
SLC25A29	299.64	0.72485	0.113853	6.36656	1.93318e-10	1.36892e-09	SigUp
TACSTD2	475.111	0.723996	0.0891074	8.12498	4.47426e-16	4.96201e-15	SigUp
ITGA3	3201.83	0.723277	0.0412835	17.5197	1.01289e-68	6.56114e-67	SigUp
ADRB1	12.943	0.72305	0.387148	1.86763	0.061813	0.121698	NotSig
CAMK2D	821.871	0.723027	0.0684483	10.5631	4.41791e-26	8.25691e-25	SigUp
FAM193B	236.23	0.722969	0.126708	5.70578	1.15814e-08	6.94683e-08	SigUp
ZNF396	20.9503	0.722952	0.350832	2.06068	0.0393334	0.0830112	NotSig
CCDC91	237.206	0.722682	0.123502	5.85159	4.86881e-09	3.01454e-08	SigUp
KIAA1109	2251.28	0.722572	0.0444591	16.2525	2.14482e-59	1.15341e-57	SigUp
BBOF1	28.9109	0.722315	0.301949	2.39218	0.0167486	0.0395551	NotSig
BRI3	660.313	0.722285	0.0762155	9.47687	2.62023e-21	3.93403e-20	SigUp
GPT2	480.24	0.722262	0.0892346	8.09396	5.77534e-16	6.33916e-15	SigUp
EIF4EBP1	543.684	0.722115	0.0919308	7.85498	3.99826e-15	4.08204e-14	SigUp
KDM5B	387.818	0.722045	0.099961	7.22327	5.07531e-13	4.50404e-12	SigUp
HACD2	1787.03	0.721858	0.0483006	14.9451	1.67632e-50	7.1667e-49	SigUp
MPZL3	234.747	0.721821	0.129507	5.57361	2.4952e-08	1.44891e-07	SigUp
LHFPL2	457.986	0.721752	0.0894862	8.06551	7.29291e-16	7.94876e-15	SigUp
MARCO	8.86961	0.721672	0.427492	1.68815	0.0913819	0.169401	NotSig
AHCYL2	220.84	0.721513	0.130655	5.52226	3.34663e-08	1.92243e-07	SigUp
KLHL28	300.237	0.721242	0.114282	6.31108	2.77104e-10	1.93893e-09	SigUp
NFATC2	2.26835	0.72077	0.421887	1.70844	0.0875544	NA	NotSig
TG	9.60924	0.720197	0.42054	1.71255	0.0867947	0.161986	NotSig
GOLGA8O	3.4181	0.720153	0.427968	1.68273	0.0924279	NA	NotSig
TRAPPC6A	29.7711	0.719987	0.305815	2.35433	0.0185564	0.0432745	NotSig
GOLGA8A	376.552	0.718998	0.102631	7.00564	2.45865e-12	2.06814e-11	SigUp
THAP10	86.7915	0.718779	0.19416	3.70199	0.000213916	0.000751782	SigUp
TMEM231	93.1339	0.718599	0.197317	3.64185	0.000270687	0.000935156	SigUp
ZNF277	304.647	0.718515	0.106844	6.72489	1.75724e-11	1.36531e-10	SigUp
TNFSF12	75.3236	0.718405	0.20444	3.51402	0.000441379	0.00146763	SigUp
BRE	212.276	0.718331	0.126418	5.68217	1.32993e-08	7.92997e-08	SigUp
LMBR1L	128.186	0.718057	0.169045	4.24773	2.15945e-05	8.87497e-05	SigUp
BANK1	19.9495	0.717868	0.363617	1.97425	0.0483538	0.0992557	NotSig
PLEKHG6	311.348	0.71785	0.116574	6.15789	7.37204e-10	4.93422e-09	SigUp
EFEMP2	19.073	0.717739	0.367056	1.95539	0.0505368	0.103019	NotSig
TRAF3IP2	334.846	0.71756	0.103428	6.93774	3.98414e-12	3.25682e-11	SigUp
ABC7-42404400C24.1	15.0092	0.717476	0.376881	1.90372	0.0569464	0.113634	NotSig
BET1	220.313	0.717008	0.126869	5.65157	1.58985e-08	9.39135e-08	SigUp
HMGCL	220.968	0.716956	0.132666	5.40424	6.50851e-08	3.64447e-07	SigUp
ILDR1	86.5885	0.716867	0.194866	3.67877	0.000234358	0.000817908	SigUp
GRB14	43.0794	0.71677	0.266308	2.69151	0.00711289	0.0184663	NotSig
RXRB	263.833	0.71658	0.117597	6.09354	1.1044e-09	7.28923e-09	SigUp
HDAC11	89.3372	0.716429	0.202245	3.54239	0.000396521	0.00132959	SigUp
ZNF225	80.2452	0.716196	0.204651	3.4996	0.000465949	0.00154273	SigUp
HIVEP2	864.18	0.715978	0.0694143	10.3146	6.0561e-25	1.08332e-23	SigUp
MUS81	307.273	0.71592	0.110672	6.46884	9.87607e-11	7.17462e-10	SigUp
CCBL2	405.912	0.715825	0.0924732	7.74089	9.87268e-15	9.78741e-14	SigUp
YARS	2170.82	0.715189	0.0472117	15.1485	7.74666e-52	3.40554e-50	SigUp
GOLGA6A	2.25749	0.714452	0.400651	1.78323	0.0745494	NA	NotSig
TVP23C	172.398	0.713893	0.143343	4.9803	6.34863e-07	3.18101e-06	SigUp
GPIHBP1	3.28441	0.713346	0.440163	1.62064	0.105095	NA	NotSig
SH3BP2	765.011	0.713085	0.071252	10.0079	1.40659e-23	2.35594e-22	SigUp
OCRL	478.942	0.712934	0.0913092	7.80792	5.81401e-15	5.84855e-14	SigUp
RNMT	862.999	0.712259	0.0710808	10.0204	1.23987e-23	2.08691e-22	SigUp
CHST3	147.483	0.712229	0.152367	4.67442	2.9478e-06	1.35914e-05	SigUp
MIIP	160.987	0.712107	0.156396	4.55323	5.28297e-06	2.35885e-05	SigUp
JRKL	227.043	0.711929	0.126536	5.6263	1.84117e-08	1.08087e-07	SigUp
RABGAP1	530.891	0.711361	0.0854785	8.3221	8.64171e-17	1.00327e-15	SigUp
CLTCL1	133.499	0.710769	0.161126	4.41127	1.02767e-05	4.4245e-05	SigUp
LGALS9B	1.88788	0.710667	0.403842	1.75976	0.0784477	NA	NotSig
SHB	856.999	0.710663	0.0688466	10.3224	5.58029e-25	1.00135e-23	SigUp
SEPSECS	190.088	0.71046	0.135691	5.23587	1.64208e-07	8.75623e-07	SigUp
ZXDB	274.652	0.710297	0.117887	6.02525	1.68846e-09	1.09456e-08	SigUp
ZNF554	59.7883	0.709915	0.229159	3.09792	0.00194886	0.00575809	SigUp
AP3B2	3.78982	0.709894	0.443572	1.6004	0.109509	0.196846	NotSig
BLOC1S5	134.42	0.708817	0.166631	4.25382	2.10151e-05	8.64725e-05	SigUp
PDLIM7	601.245	0.708627	0.0828128	8.55698	1.15864e-17	1.41427e-16	SigUp
FNIP1	905.499	0.70848	0.0650491	10.8915	1.2658e-27	2.53768e-26	SigUp
FBXO42	347.348	0.708435	0.102861	6.88729	5.68647e-12	4.58052e-11	SigUp
PLD4	4.18857	0.708394	0.444472	1.59379	0.110984	0.199007	NotSig
PAN3	736.134	0.708324	0.0729995	9.70314	2.9237e-22	4.57022e-21	SigUp
RAP1GAP	79.9746	0.707703	0.200576	3.52836	0.000418148	0.00139554	SigUp
RAD23A	796.147	0.707649	0.0711937	9.93977	2.79482e-23	4.6178e-22	SigUp
ZBP1	6.16353	0.707237	0.440775	1.60453	0.108597	0.195507	NotSig
USP54	476.16	0.706924	0.0949455	7.44558	9.65198e-14	8.99992e-13	SigUp
FGF9	2.57468	0.706764	0.427872	1.65181	0.098573	NA	NotSig
IQSEC2	132.782	0.706141	0.158849	4.44536	8.77448e-06	3.81425e-05	SigUp
PPP2R3B	153.281	0.705965	0.154128	4.58039	4.64111e-06	2.08533e-05	SigUp
GCC1	458.142	0.705399	0.0915074	7.70865	1.27152e-14	1.25111e-13	SigUp
NEU1	215.556	0.705119	0.132231	5.33248	9.68784e-08	5.32536e-07	SigUp
IGIP	76.3877	0.704963	0.213052	3.30888	0.00093671	0.00293759	SigUp
IFI44	148.139	0.704675	0.156748	4.49559	6.93784e-06	3.0539e-05	SigUp
PIEZO2	4.43661	0.704663	0.445929	1.58021	0.114058	0.203453	NotSig
SLCO1B7	31.3883	0.704063	0.289789	2.42958	0.0151165	0.0360671	NotSig
DYNC2LI1	162.116	0.703977	0.155052	4.54025	5.61883e-06	2.50098e-05	SigUp
KLF13	770.14	0.703966	0.0714707	9.84971	6.8743e-23	1.11747e-21	SigUp
MAP1LC3A	38.8561	0.703069	0.282478	2.48893	0.0128127	0.0311723	NotSig
ZNF442	6.82201	0.702671	0.438554	1.60224	0.109102	0.19627	NotSig
TSGA10	73.7809	0.701851	0.206428	3.39998	0.000673903	0.00217237	SigUp
CYP2S1	407.662	0.701764	0.0930232	7.54397	4.5588e-14	4.32631e-13	SigUp
ESYT3	62.6832	0.701521	0.218816	3.20599	0.00134599	0.00409495	SigUp
CLK1	579.438	0.701465	0.0784205	8.94492	3.72219e-19	4.98849e-18	SigUp
TNFSF4	7.45983	0.701217	0.434122	1.61525	0.106256	0.191999	NotSig
DRAXIN	1.60537	0.70118	0.384985	1.82132	0.0685586	NA	NotSig
CYP2R1	165.063	0.700973	0.149743	4.68118	2.85233e-06	1.3176e-05	SigUp
PSTPIP2	210.856	0.700918	0.127036	5.51747	3.43909e-08	1.97488e-07	SigUp
WDR31	71.2772	0.699434	0.207167	3.37619	0.000734974	0.00235063	SigUp
ITGB4	2388.52	0.699251	0.0446697	15.6538	3.12965e-55	1.54683e-53	SigUp
NPIPA5	51.308	0.699133	0.246387	2.83754	0.00454628	0.0123465	NotSig
ZNF337	162.988	0.698988	0.146111	4.78397	1.71868e-06	8.15741e-06	SigUp
SPACA4	6.09258	0.69896	0.44599	1.56721	0.117066	0.207605	NotSig
MAPK6	994.952	0.698832	0.0628402	11.1208	9.93944e-29	2.09845e-27	SigUp
GID4	185.904	0.698247	0.137827	5.06611	4.06022e-07	2.07513e-06	SigUp
ZNF598	965.431	0.698082	0.0619873	11.2617	2.02827e-29	4.42417e-28	SigUp
NFKBIA	819.072	0.696837	0.074369	9.36999	7.2539e-21	1.0648e-19	SigUp
SEPP1	97.681	0.696414	0.190258	3.66036	0.000251862	0.000874893	SigUp
IQCB1	494.542	0.696252	0.0863375	8.06431	7.36528e-16	8.02252e-15	SigUp
WASH1	48.674	0.69617	0.25532	2.72666	0.00639788	0.016773	NotSig
VIPAS39	142.4	0.695986	0.157278	4.42518	9.6361e-06	4.16971e-05	SigUp
RWDD3	86.4845	0.695963	0.20522	3.3913	0.000695616	0.0022373	SigUp
CXCL9	2.92908	0.695608	0.434535	1.60081	0.109419	NA	NotSig
ZBTB10	920.44	0.695131	0.0640783	10.8482	2.03481e-27	4.03213e-26	SigUp
TRIM73	11.8959	0.695028	0.404761	1.71713	0.0859546	0.160751	NotSig
JAK3	10.1131	0.694775	0.418256	1.66112	0.0966884	0.17764	NotSig
MUC5AC	885.641	0.694688	0.0648952	10.7048	9.6675e-27	1.85966e-25	SigUp
DUOXA2	5.19916	0.693934	0.445189	1.55874	0.119058	0.210658	NotSig
IRF2BP2	1303.72	0.693822	0.0539334	12.8644	7.13675e-38	2.11885e-36	SigUp
RGS3	540.303	0.693818	0.0843003	8.23032	1.86718e-16	2.1344e-15	SigUp
FBLIM1	153.065	0.693702	0.148344	4.6763	2.92092e-06	1.34783e-05	SigUp
C17orf49	215.88	0.693423	0.134563	5.15314	2.56162e-07	1.33637e-06	SigUp
DNAJC1	387.243	0.69338	0.0997523	6.95102	3.62652e-12	2.98446e-11	SigUp
HDAC6	321.586	0.693223	0.10712	6.47145	9.70679e-11	7.05465e-10	SigUp
HELZ2	636.095	0.692973	0.0780766	8.87555	6.95884e-19	9.2179e-18	SigUp
IFI27L1	64.362	0.692912	0.217633	3.18386	0.00145326	0.00439007	SigUp
TMEM86A	67.5189	0.692874	0.216949	3.19372	0.00140452	0.00425787	SigUp
ZNF432	29.6488	0.692762	0.302566	2.28962	0.0220432	0.0503824	NotSig
FRAT1	33.4263	0.69267	0.289369	2.39373	0.016678	0.0394393	NotSig
ASB1	379.757	0.691577	0.103558	6.67814	2.41999e-11	1.85663e-10	SigUp
ARHGAP30	34.0492	0.691093	0.293719	2.3529	0.0186276	0.043411	NotSig
PJA2	1553.62	0.691041	0.0521027	13.2631	3.7909e-40	1.18084e-38	SigUp
ATOH7	1.84113	0.690942	0.401361	1.7215	0.0851601	NA	NotSig
COQ5	213.888	0.69053	0.127641	5.40995	6.30431e-08	3.53707e-07	SigUp
PPL	2172.06	0.690441	0.0525068	13.1496	1.71173e-39	5.25535e-38	SigUp
RRAS	151.251	0.689941	0.166877	4.13444	3.5582e-05	0.000142004	SigUp
PPARA	312.586	0.6896	0.108089	6.37995	1.77149e-10	1.25911e-09	SigUp
VEZF1	1081.89	0.68938	0.058912	11.7019	1.24675e-31	2.96533e-30	SigUp
SMIM19	140.301	0.689356	0.154754	4.45454	8.40732e-06	3.66115e-05	SigUp
MBOAT1	152.296	0.689065	0.156462	4.40405	1.0625e-05	4.56528e-05	SigUp
TBC1D8	354.538	0.688963	0.101377	6.79606	1.07522e-11	8.48515e-11	SigUp
CELSR3	89.6871	0.688595	0.190536	3.61399	0.000301522	0.00103271	SigUp
TBC1D9	134.308	0.688374	0.164851	4.17574	2.97013e-05	0.000119652	SigUp
PHF11	116.154	0.687918	0.1722	3.99488	6.47271e-05	0.000248629	SigUp
IQCD	26.5062	0.687855	0.314756	2.18536	0.0288626	0.063616	NotSig
SLC6A8	87.8627	0.687554	0.190506	3.60909	0.000307277	0.00105053	SigUp
KLF6	1338.37	0.687374	0.0541482	12.6943	6.3597e-37	1.82785e-35	SigUp
MVB12A	182.642	0.68734	0.140116	4.90552	9.31791e-07	4.5697e-06	SigUp
PANK4	219.953	0.68717	0.12498	5.49823	3.83613e-08	2.1933e-07	SigUp
CRBN	263.782	0.687164	0.116947	5.87586	4.2066e-09	2.62161e-08	SigUp
PGPEP1	345.574	0.686808	0.104042	6.60123	4.07762e-11	3.05973e-10	SigUp
FGL2	19.7809	0.686554	0.3539	1.93997	0.0523836	0.106015	NotSig
FHOD3	32.5472	0.686307	0.298731	2.29741	0.0215955	0.0494449	NotSig
RHBDD2	588.975	0.68612	0.0804851	8.52481	1.53062e-17	1.85114e-16	SigUp
SEL1L	1331.31	0.685433	0.0558858	12.2649	1.39815e-34	3.70695e-33	SigUp
RASSF9	121.37	0.685384	0.1663	4.12137	3.76632e-05	0.000149716	SigUp
COG1	428.238	0.685376	0.0918543	7.46155	8.55091e-14	7.99066e-13	SigUp
CD274	145.494	0.685274	0.153256	4.47143	7.76967e-06	3.39906e-05	SigUp
ZNF711	254.219	0.685167	0.120612	5.68074	1.34113e-08	7.99394e-08	SigUp
GOLGA8H	15.3961	0.685124	0.377817	1.81338	0.0697738	0.134871	NotSig
RGS20	10.1177	0.684362	0.423471	1.61608	0.106078	0.191779	NotSig
RINL	14.0164	0.683989	0.385751	1.77314	0.0762061	0.145479	NotSig
NRTN	5.31285	0.683902	0.44553	1.53503	0.124777	0.218874	NotSig
PHLDB2	886.685	0.683765	0.0644657	10.6067	2.77507e-26	5.23225e-25	SigUp
IKBKB	368.94	0.683684	0.0991049	6.8986	5.25189e-12	4.24045e-11	SigUp
IFT140	112.111	0.683655	0.172815	3.956	7.62144e-05	0.00028931	SigUp
LGR6	22.9548	0.683242	0.335245	2.03804	0.041546	0.0871218	NotSig
PLD2	202.479	0.682267	0.134249	5.08209	3.73305e-07	1.91363e-06	SigUp
TP53I13	221.849	0.681863	0.13069	5.21739	1.81458e-07	9.63697e-07	SigUp
SETDB2	137.726	0.681717	0.169663	4.01806	5.86798e-05	0.000226469	SigUp
SCG5	73.4666	0.681314	0.215142	3.16681	0.00154119	0.00463196	SigUp
CHIC2	73.8408	0.680738	0.205225	3.31703	0.000909789	0.00286051	SigUp
ZNF274	209.788	0.680718	0.129286	5.26519	1.40043e-07	7.54765e-07	SigUp
ADRBK1	859.206	0.680633	0.0664328	10.2454	1.24063e-24	2.17823e-23	SigUp
FAM160B1	699.272	0.680322	0.0776506	8.76133	1.92961e-18	2.47921e-17	SigUp
THAP3	134.638	0.679014	0.160007	4.24366	2.19906e-05	9.02257e-05	SigUp
SLCO2B1	13.8873	0.678925	0.393754	1.72424	0.0846652	0.158583	NotSig
TAZ	135.794	0.67864	0.170395	3.98276	6.81208e-05	0.000260437	SigUp
CRYL1	83.0861	0.678315	0.194212	3.49266	0.000478234	0.00158096	SigUp
DNMT3A	245.368	0.678108	0.126178	5.37422	7.69152e-08	4.27332e-07	SigUp
EPRS	4113.27	0.67746	0.0352641	19.2111	2.99127e-82	2.37924e-80	SigUp
VAMP2	225.988	0.677233	0.127102	5.32828	9.91478e-08	5.44485e-07	SigUp
BCAR3	249.344	0.677136	0.125054	5.41473	6.13804e-08	3.45171e-07	SigUp
ASB3	204.733	0.676836	0.12805	5.28572	1.25211e-07	6.79112e-07	SigUp
SLC2A3	315.354	0.676819	0.111031	6.09575	1.08927e-09	7.19769e-09	SigUp
PYROXD2	21.0777	0.676728	0.346242	1.9545	0.0506423	0.103185	NotSig
NCOA3	1025.47	0.67666	0.0600099	11.2758	1.72794e-29	3.77871e-28	SigUp
MGAM	8.26281	0.676037	0.439167	1.53936	0.123716	0.217459	NotSig
CES3	27.3726	0.675684	0.306892	2.2017	0.0276868	0.0614658	NotSig
FRZB	4.63009	0.675609	0.445903	1.51515	0.129735	0.226181	NotSig
ZNF579	140.834	0.67559	0.15911	4.24605	2.17574e-05	8.93548e-05	SigUp
AGAP1	782.919	0.675462	0.0748294	9.02669	1.76936e-19	2.42256e-18	SigUp
WDR11	629.678	0.674913	0.0764258	8.83096	1.0378e-18	1.36204e-17	SigUp
NQO1	3979.87	0.674818	0.0351937	19.1744	6.0561e-82	4.7507e-80	SigUp
RPAIN	374.061	0.674449	0.0973987	6.92462	4.3715e-12	3.54972e-11	SigUp
TSG101	561.475	0.674305	0.0855439	7.88256	3.20737e-15	3.29623e-14	SigUp
MAPK8IP3	539.065	0.673632	0.0892722	7.54582	4.49444e-14	4.26997e-13	SigUp
TSPYL2	171.505	0.673606	0.141797	4.75048	2.02937e-06	9.53674e-06	SigUp
DUS4L	133.023	0.673115	0.161113	4.17792	2.94192e-05	0.000118683	SigUp
ARSA	123.062	0.672813	0.164734	4.08424	4.42209e-05	0.000174124	SigUp
ZNF84	523.591	0.672447	0.0836684	8.03705	9.20281e-16	9.92916e-15	SigUp
ICAM5	11.1467	0.672411	0.405335	1.6589	0.097136	0.178309	NotSig
SLC2A11	71.1612	0.672318	0.21052	3.19361	0.00140506	0.00425877	SigUp
ALDH2	737.241	0.672188	0.0718857	9.35079	8.69959e-21	1.27264e-19	SigUp
CHRNB4	3.68673	0.672165	0.441388	1.52284	0.127798	NA	NotSig
CCDC146	27.94	0.671419	0.30871	2.17492	0.0296364	0.0650175	NotSig
ZBTB47	90.4971	0.671023	0.187493	3.57893	0.000345009	0.00116924	SigUp
ERO1B	395.755	0.670916	0.0957077	7.01006	2.38219e-12	2.00679e-11	SigUp
CDK20	40.3538	0.670102	0.270132	2.48065	0.0131142	0.0318199	NotSig
ANKRD61	14.1496	0.670016	0.383322	1.74792	0.0804783	0.152207	NotSig
NFAM1	2.14116	0.670012	0.412151	1.62565	0.104025	NA	NotSig
COL16A1	156.282	0.669671	0.154713	4.32847	1.50148e-05	6.31968e-05	SigUp
INSR	299.725	0.669655	0.108704	6.16038	7.25723e-10	4.86118e-09	SigUp
RNF39	119.024	0.669431	0.166139	4.02934	5.59343e-05	0.000216704	SigUp
CUL7	493.153	0.669422	0.0853362	7.84452	4.34607e-15	4.42657e-14	SigUp
PLCB1	63.2065	0.669395	0.221764	3.0185	0.00254029	0.00731258	SigUp
SLC45A1	5.66368	0.669115	0.443984	1.50707	0.131793	0.228997	NotSig
ZNF487	24.9479	0.66902	0.332839	2.01004	0.0444269	0.0923252	NotSig
MNT	287.515	0.668737	0.112432	5.94791	2.71592e-09	1.72146e-08	SigUp
RAB33B	170.23	0.667049	0.142712	4.67409	2.95254e-06	1.36095e-05	SigUp
PSMB9	238.985	0.666892	0.118464	5.62951	1.80725e-08	1.06169e-07	SigUp
SLC26A11	70.6393	0.666865	0.210941	3.16138	0.00157026	0.00471436	SigUp
LRRC2	4.00665	0.666343	0.444205	1.50008	0.133594	0.231374	NotSig
PCED1A	75.7803	0.666229	0.205502	3.24195	0.00118714	0.00365658	SigUp
HLA-DRA	8.38744	0.665716	0.442497	1.50445	0.132465	0.229869	NotSig
RAB11FIP5	420.708	0.665588	0.0907566	7.33377	2.23767e-13	2.03762e-12	SigUp
BOD1	242.921	0.665574	0.118665	5.60885	2.03671e-08	1.19076e-07	SigUp
AKAP11	1783.67	0.664952	0.0477657	13.9211	4.71384e-44	1.65187e-42	SigUp
CEP126	105.034	0.66471	0.178297	3.72811	0.000192922	0.000683623	SigUp
ZNF436	287.916	0.664367	0.115132	5.77046	7.9055e-09	4.80256e-08	SigUp
NINL	33.072	0.664019	0.291589	2.27724	0.0227719	0.0518538	NotSig
B4GALNT3	126.85	0.663958	0.167201	3.97103	7.15635e-05	0.000272471	SigUp
STX1A	71.9773	0.663744	0.208059	3.19017	0.00142188	0.0043043	SigUp
FAM219B	252.146	0.663606	0.124561	5.32756	9.95395e-08	5.4646e-07	SigUp
THAP9	118.821	0.663148	0.172974	3.8338	0.000126178	0.00046205	SigUp
LENG1	74.4986	0.662766	0.220263	3.00898	0.00262126	0.00751361	SigUp
RNF152	26.5283	0.662536	0.322735	2.05288	0.0400844	0.0844295	NotSig
TNK2	203.479	0.661711	0.135732	4.87512	1.08741e-06	5.28892e-06	SigUp
COG5	755.239	0.66124	0.0729106	9.06918	1.19919e-19	1.65115e-18	SigUp
SEC31A	343.312	0.661148	0.107804	6.13286	8.63111e-10	5.74769e-09	SigUp
ASCL5	22.6479	0.660994	0.330849	1.99787	0.0457304	0.0946661	NotSig
EFTUD1	447.412	0.660118	0.0997651	6.61672	3.67255e-11	2.77159e-10	SigUp
EPG5	1125.05	0.659737	0.057871	11.4001	4.17529e-30	9.3703e-29	SigUp
TBX19	32.8933	0.659658	0.308426	2.13879	0.0324526	0.0703814	NotSig
MYO5B	1627.76	0.659613	0.0493126	13.3762	8.33331e-41	2.63904e-39	SigUp
CFAP70	314.029	0.659421	0.10672	6.17899	6.45131e-10	4.34688e-09	SigUp
AASS	74.5487	0.659	0.209086	3.15182	0.00162258	0.00486462	SigUp
SLC43A2	81.1523	0.658988	0.200798	3.28185	0.00103127	0.00320942	SigUp
FAM63B	497.637	0.658982	0.0840369	7.84159	4.44894e-15	4.52058e-14	SigUp
PDLIM2	325.178	0.658951	0.11032	5.97306	2.32842e-09	1.48742e-08	SigUp
IL1A	9.66861	0.658303	0.414476	1.58828	0.112223	0.200914	NotSig
PBX4	49.7049	0.658289	0.252399	2.60812	0.00910401	0.0230205	NotSig
CASP4	472.308	0.65801	0.0899964	7.31152	2.64145e-13	2.39255e-12	SigUp
TNFAIP8	315.674	0.658005	0.112336	5.8575	4.69895e-09	2.91676e-08	SigUp
KATNBL1	251.6	0.658004	0.123118	5.34448	9.06752e-08	4.99722e-07	SigUp
SH2B2	39.5029	0.657539	0.282483	2.32772	0.0199272	0.0460569	NotSig
HOXA9	681.019	0.657494	0.0736435	8.92807	4.33514e-19	5.77377e-18	SigUp
RGPD5	858.453	0.657402	0.256986	2.55812	0.010524	0.0261624	NotSig
TPCN1	600.05	0.657381	0.0891171	7.3766	1.62379e-13	1.49453e-12	SigUp
CCDC148	14.4377	0.657236	0.379748	1.73072	0.0835019	0.156764	NotSig
DYNC2H1	38.3079	0.657148	0.275297	2.38705	0.0169843	0.0400537	NotSig
PARD6B	880.648	0.657139	0.0660176	9.954	2.42257e-23	4.01437e-22	SigUp
PMM1	149.255	0.656857	0.15173	4.32913	1.49701e-05	6.30394e-05	SigUp
RP11-577H5.5	26.4162	0.656709	0.320444	2.04938	0.0404254	0.0850535	NotSig
TP53	691.8	0.656343	0.0749595	8.75597	2.0236e-18	2.59218e-17	SigUp
MCTP2	340.29	0.656161	0.103745	6.32472	2.53697e-10	1.78098e-09	SigUp
WWC2	362.289	0.656007	0.0975453	6.72515	1.75406e-11	1.36346e-10	SigUp
ZNF430	19.3663	0.655783	0.34665	1.89177	0.0585216	0.116248	NotSig
MYO18B	1.9216	0.655122	0.395835	1.65504	0.0979169	NA	NotSig
SPRR3	2.07254	0.655063	0.412051	1.58976	0.111889	NA	NotSig
OMA1	119.066	0.654927	0.172039	3.80684	0.000140751	0.00051093	SigUp
ZNF18	68.9752	0.654805	0.216054	3.03075	0.00243944	0.00705114	SigUp
MROH1	334.773	0.6546	0.112432	5.82219	5.80813e-09	3.5677e-08	SigUp
LEPR	37.1069	0.654132	0.278912	2.3453	0.0190119	0.0441802	NotSig
RPUSD3	201.993	0.653851	0.136374	4.79453	1.63053e-06	7.76705e-06	SigUp
MMP28	3.69406	0.653403	0.441507	1.47994	0.13889	NA	NotSig
PAAF1	127.849	0.652719	0.168258	3.87927	0.00010477	0.000389072	SigUp
GNRHR	9.76949	0.652679	0.419248	1.55679	0.119521	0.211347	NotSig
BTBD3	238.001	0.652386	0.127995	5.09696	3.45156e-07	1.77466e-06	SigUp
SLC44A5	62.0215	0.652322	0.233904	2.78885	0.00528956	0.0141604	NotSig
MAPK8IP1	7.1329	0.652103	0.43293	1.50626	0.132001	0.229266	NotSig
C1orf210	95.224	0.652029	0.184226	3.5393	0.000401195	0.00134394	SigUp
WDFY2	136.911	0.651797	0.159958	4.07479	4.60554e-05	0.000180641	SigUp
STRADA	130.79	0.651613	0.175178	3.71972	0.000199447	0.000704845	SigUp
JMJD1C	1445.73	0.651493	0.0537948	12.1107	9.26895e-34	2.39439e-32	SigUp
JAKMIP3	10.4916	0.651436	0.417427	1.5606	0.118618	0.209924	NotSig
R3HDM4	412.475	0.65129	0.0988894	6.58605	4.5169e-11	3.3775e-10	SigUp
PHYH	101.154	0.651012	0.178794	3.64112	0.000271453	0.000937422	SigUp
DPCR1	4.68171	0.650697	0.445914	1.45924	0.144498	0.246613	NotSig
RNF44	455.884	0.650133	0.0923978	7.03624	1.97498e-12	1.67863e-11	SigUp
TDRKH	136.563	0.650057	0.160334	4.05438	5.02667e-05	0.0001959	SigUp
TBC1D10A	213.047	0.649551	0.12643	5.13763	2.7822e-07	1.4444e-06	SigUp
ABCA7	406.152	0.649387	0.094977	6.83731	8.06931e-12	6.42128e-11	SigUp
SPATS2	240.029	0.64898	0.119767	5.41866	6.00466e-08	3.38004e-07	SigUp
ZNF467	16.7158	0.648934	0.365381	1.77605	0.0757251	0.144641	NotSig
ZNF318	488.892	0.648329	0.0856357	7.57078	3.70996e-14	3.53645e-13	SigUp
CLEC2D	89.1183	0.647864	0.186701	3.47007	0.00052032	0.00170754	SigUp
C17orf100	18.6833	0.647772	0.36772	1.76159	0.0781388	0.148472	NotSig
SH3RF3	171.389	0.647759	0.144323	4.48828	7.1802e-06	3.15247e-05	SigUp
LRRN1	172.397	0.647616	0.138446	4.67776	2.90031e-06	1.33868e-05	SigUp
ZNF768	502.877	0.647573	0.0862993	7.50381	6.19906e-14	5.83435e-13	SigUp
EREG	11377.9	0.647498	0.0269387	24.0359	1.17168e-127	1.78901e-125	SigUp
RNF144B	58.2113	0.647419	0.238348	2.71627	0.00660214	0.0172424	NotSig
PITPNM3	138.061	0.647385	0.153471	4.21829	2.46163e-05	0.000100468	SigUp
ZSWIM6	263.254	0.647242	0.1194	5.42078	5.934e-08	3.34247e-07	SigUp
NR4A1	234.948	0.646822	0.129248	5.00449	5.60113e-07	2.81886e-06	SigUp
SNX15	106.917	0.646668	0.179092	3.61082	0.000305229	0.00104436	SigUp
MBD5	110.843	0.646506	0.175402	3.68586	0.000227935	0.000796632	SigUp
UBC	5135.45	0.646464	0.0344239	18.7795	1.11117e-78	8.22601e-77	SigUp
PAQR6	37.057	0.64644	0.287185	2.25095	0.0243886	0.0551182	NotSig
BGN	3.07467	0.646423	0.432503	1.49461	0.135016	NA	NotSig
HPS4	419.522	0.645859	0.0932542	6.92579	4.33542e-12	3.52209e-11	SigUp
FAM160A1	241.031	0.645651	0.124193	5.19878	2.00601e-07	1.05912e-06	SigUp
CELF3	2.11612	0.645649	0.416305	1.55091	0.120924	NA	NotSig
RAP1GAP2	280.638	0.645489	0.120928	5.33781	9.40757e-08	5.17962e-07	SigUp
COLEC11	1.61934	0.645416	0.368379	1.75204	0.0797666	NA	NotSig
ATF2	563.154	0.645386	0.0799021	8.07721	6.62678e-16	7.24581e-15	SigUp
ELMO2	216.66	0.644979	0.127377	5.06354	4.11536e-07	2.1008e-06	SigUp
AFTPH	1157.64	0.644955	0.0624314	10.3306	5.12243e-25	9.21122e-24	SigUp
TEF	213.915	0.644135	0.141198	4.56192	5.06874e-06	2.26557e-05	SigUp
AZGP1	2.08465	0.643916	0.416676	1.54537	0.122258	NA	NotSig
GOLGB1	2819.79	0.64371	0.0397838	16.1802	6.95659e-59	3.69455e-57	SigUp
FADS3	271.48	0.643364	0.111968	5.74598	9.13912e-09	5.5245e-08	SigUp
SEPHS2	457.549	0.643241	0.0901393	7.13607	9.60372e-13	8.36644e-12	SigUp
ZRSR2	51.7956	0.643166	0.253442	2.53772	0.0111576	0.0275572	NotSig
CCNI	2818.73	0.643126	0.0444047	14.4833	1.54505e-47	6.04618e-46	SigUp
CCDC90B	274.579	0.643053	0.113555	5.66294	1.48804e-08	8.82043e-08	SigUp
PHC1	156.867	0.643029	0.14637	4.39316	1.11712e-05	4.78676e-05	SigUp
CPNE1	715.182	0.642961	0.0758034	8.48195	2.21447e-17	2.65939e-16	SigUp
PLEKHG4B	2.65508	0.64254	0.428016	1.50121	0.133302	NA	NotSig
ARHGEF10L	289.326	0.642472	0.111078	5.78395	7.29665e-09	4.44531e-08	SigUp
SERINC1	1634.45	0.642435	0.0527629	12.1759	4.17845e-34	1.09427e-32	SigUp
C11orf54	308.519	0.642269	0.106559	6.02733	1.66692e-09	1.08265e-08	SigUp
GBP1	8.62032	0.642259	0.432786	1.48401	0.137806	0.237419	NotSig
C6orf1	93.1516	0.641815	0.184967	3.4699	0.000520651	0.00170797	SigUp
SOCS3	9.63037	0.641707	0.416425	1.54099	0.12332	0.216876	NotSig
BATF2	14.0365	0.641577	0.387219	1.65688	0.0975429	0.178879	NotSig
TSC1	416.251	0.641477	0.0970141	6.6122	3.78644e-11	2.85377e-10	SigUp
RALGAPA1	864.215	0.64138	0.0652679	9.82689	8.62393e-23	1.39468e-21	SigUp
ADAMTS2	2.47376	0.64135	0.410805	1.5612	0.118476	NA	NotSig
ALDH1A1	5.2457	0.641316	0.445472	1.43963	0.149971	0.254424	NotSig
TPPP	105.316	0.64058	0.177317	3.61263	0.000303102	0.00103771	SigUp
CLCN3	2051.29	0.640484	0.0478662	13.3807	7.83914e-41	2.48714e-39	SigUp
PARP6	363.38	0.640201	0.0995284	6.43234	1.25652e-10	9.05508e-10	SigUp
CEP44	211.617	0.63959	0.126817	5.04341	4.57311e-07	2.32337e-06	SigUp
JAG1	2410.47	0.639556	0.0429996	14.8735	4.8962e-50	2.06231e-48	SigUp
TNNT1	143.952	0.639275	0.156468	4.08565	4.3953e-05	0.000173189	SigUp
ELOVL7	525.326	0.63883	0.0878225	7.27411	3.48708e-13	3.12868e-12	SigUp
BCL2L13	704.366	0.638142	0.0751482	8.49178	2.03492e-17	2.44548e-16	SigUp
RFFL	490.259	0.637851	0.0944131	6.75597	1.41887e-11	1.10846e-10	SigUp
FGD4	400.989	0.637833	0.0995458	6.40743	1.47992e-10	1.05715e-09	SigUp
NAPB	166.197	0.637735	0.154408	4.13019	3.62458e-05	0.000144451	SigUp
RP11-849F2.7	4.83229	0.637641	0.445594	1.43099	0.152433	0.257661	NotSig
RPS6KC1	460.346	0.637571	0.0904313	7.05034	1.78481e-12	1.52153e-11	SigUp
KLHDC2	355.569	0.637323	0.104679	6.08834	1.14088e-09	7.5184e-09	SigUp
SLC35E2B	863.685	0.637259	0.0656575	9.70582	2.84787e-22	4.45983e-21	SigUp
TSPAN1	540.043	0.637035	0.0868795	7.3324	2.26067e-13	2.05746e-12	SigUp
SCUBE2	8.85657	0.636901	0.422552	1.50727	0.131741	0.228977	NotSig
C5orf28	154.35	0.636786	0.151292	4.20899	2.56516e-05	0.00010447	SigUp
DXO	115.208	0.636705	0.169266	3.76157	0.000168851	0.00060421	SigUp
CYP4F12	43.8497	0.636621	0.264628	2.40572	0.0161406	0.0382936	NotSig
MGLL	407.607	0.636617	0.0939017	6.77961	1.205e-11	9.47003e-11	SigUp
MUC20	193.804	0.63604	0.13673	4.65181	3.29041e-06	1.50978e-05	SigUp
AKAP8L	491.033	0.635585	0.0842471	7.54429	4.54745e-14	4.31793e-13	SigUp
CTAGE15	113.893	0.635501	0.173723	3.65814	0.000254051	0.000881422	SigUp
TRAPPC11	764.889	0.635256	0.069354	9.15961	5.20829e-20	7.3427e-19	SigUp
FBXO15	2.54109	0.634948	0.424873	1.49444	0.13506	NA	NotSig
ALDH6A1	229.013	0.634653	0.123863	5.12384	2.99378e-07	1.54954e-06	SigUp
HAP1	2.50424	0.634648	0.426963	1.48642	0.137167	NA	NotSig
WDFY1	645.464	0.634083	0.0762982	8.3106	9.52218e-17	1.10474e-15	SigUp
NEK7	788.947	0.633697	0.0720467	8.79563	1.42242e-18	1.84558e-17	SigUp
RTN4RL2	26.8171	0.633159	0.312743	2.02453	0.0429152	0.0895975	NotSig
NBPF11	225.01	0.632939	0.129322	4.89429	9.86632e-07	4.82482e-06	SigUp
ENTPD2	51.4955	0.632654	0.245692	2.57499	0.0100242	0.0250364	NotSig
OAS2	29.0996	0.63264	0.300844	2.10288	0.0354762	0.0759583	NotSig
CLIP1	1485.9	0.631746	0.051271	12.3217	6.92327e-35	1.85863e-33	SigUp
PER2	331.642	0.63128	0.102344	6.16822	6.90651e-10	4.63911e-09	SigUp
STK3	417.464	0.631269	0.0954542	6.61332	3.75806e-11	2.83362e-10	SigUp
ST6GALNAC1	28.2381	0.631259	0.320788	1.96784	0.049087	0.100495	NotSig
SLC4A10	2.85728	0.631126	0.433259	1.4567	0.1452	NA	NotSig
ST20	18.6816	0.631063	0.349563	1.80529	0.0710296	0.136927	NotSig
MORC3	476.006	0.630975	0.0905896	6.9652	3.27928e-12	2.71701e-11	SigUp
SCEL	208.452	0.630919	0.131797	4.78705	1.69252e-06	8.03993e-06	SigUp
CRLF2	33.3778	0.630801	0.303678	2.07721	0.0377826	0.0801339	NotSig
DNAJB13	1.76846	0.630561	0.396784	1.58918	0.11202	NA	NotSig
COG6	354.358	0.63054	0.0988746	6.37717	1.80393e-10	1.2811e-09	SigUp
PRKCZ	278.332	0.630523	0.118354	5.32743	9.96131e-08	5.46514e-07	SigUp
PPP1R26	722.875	0.630486	0.0742149	8.49541	1.97229e-17	2.37188e-16	SigUp
ITGA6	5199.76	0.629839	0.0315073	19.9902	6.69778e-89	5.93465e-87	SigUp
DCP2	1148.84	0.629827	0.0628725	10.0175	1.27662e-23	2.14666e-22	SigUp
ALOX5	50.2211	0.629591	0.241274	2.60945	0.00906884	0.022935	NotSig
TBC1D3E	2.44259	0.62949	0.410853	1.53215	0.125485	NA	NotSig
OBFC1	146.35	0.629134	0.155363	4.04946	5.13362e-05	0.000199704	SigUp
BRAF	656.282	0.628712	0.0790685	7.95149	1.84275e-15	1.93331e-14	SigUp
USP30	154.995	0.628604	0.15744	3.99266	6.53371e-05	0.00025086	SigUp
JAK1	2351.57	0.628434	0.0418941	15.0005	7.28308e-51	3.12934e-49	SigUp
ULBP2	121.568	0.628342	0.170009	3.69594	0.000219072	0.000768326	SigUp
FBXO25	188.998	0.628324	0.132425	4.74474	2.08777e-06	9.787e-06	SigUp
SBF2	1044.38	0.628218	0.0623607	10.074	7.20258e-24	1.22925e-22	SigUp
FBXL5	527.03	0.628134	0.085205	7.37203	1.6805e-13	1.54589e-12	SigUp
SLC7A1	2533.22	0.628046	0.0406999	15.4311	1.01098e-53	4.74966e-52	SigUp
STK19	92.708	0.62794	0.189577	3.31233	0.000925237	0.00290374	SigUp
IFI16	2.8137	0.627636	0.428862	1.46349	0.143332	NA	NotSig
HSD11B1L	8.18264	0.627543	0.429651	1.46059	0.144129	0.246106	NotSig
ST3GAL3	16.398	0.627186	0.369298	1.69832	0.0894477	0.16632	NotSig
NLRX1	166.253	0.626396	0.143973	4.35077	1.35659e-05	5.7452e-05	SigUp
IBTK	1734.1	0.626155	0.0480155	13.0407	7.18151e-39	2.16598e-37	SigUp
ZNRF2	189.403	0.625919	0.140855	4.44371	8.84197e-06	3.83773e-05	SigUp
CATSPER3	3.654	0.625486	0.443713	1.40966	0.158639	NA	NotSig
LSAMP	2.02804	0.625446	0.409639	1.52682	0.126805	NA	NotSig
ZFP30	13.0314	0.625244	0.39819	1.57021	0.116365	0.206675	NotSig
AHR	2050.91	0.62498	0.0464057	13.4677	2.4216e-41	7.8283e-40	SigUp
S100Z	1.40417	0.624896	0.368658	1.69506	0.0900646	NA	NotSig
FADS2	105.999	0.624625	0.180831	3.45418	0.00055196	0.00180583	SigUp
SULT1A3	33.2108	0.624529	0.332621	1.8776	0.0604364	0.1194	NotSig
NUDT14	72.4961	0.62424	0.204859	3.04716	0.00231012	0.00671746	SigUp
MIB1	1231.71	0.623742	0.0563513	11.0688	1.77726e-28	3.70193e-27	SigUp
ZNF44	98.4274	0.623693	0.180253	3.46009	0.000539991	0.00176938	SigUp
AKAP10	346.071	0.623599	0.100289	6.21803	5.03422e-10	3.4258e-09	SigUp
KLHDC8B	27.4752	0.623403	0.313478	1.98866	0.0467382	0.096507	NotSig
GCNT2	1.45314	0.623336	0.374822	1.66302	0.0963089	NA	NotSig
BPIFC	1.41403	0.623328	0.375385	1.6605	0.0968137	NA	NotSig
ERICH6B	1.41403	0.623328	0.375385	1.6605	0.0968137	NA	NotSig
GAA	460.633	0.62327	0.0894595	6.96706	3.2364e-12	2.68538e-11	SigUp
TMEM265	130.881	0.622781	0.156718	3.97389	7.07091e-05	0.00026997	SigUp
MVP	971.261	0.62241	0.0625105	9.95688	2.3532e-23	3.90701e-22	SigUp
IL15	117.843	0.622336	0.168508	3.69321	0.000221445	0.00077601	SigUp
AC008074.1	2.12835	0.62193	0.39403	1.57838	0.114478	NA	NotSig
CDK7	468.649	0.621828	0.0934205	6.65622	2.80961e-11	2.14114e-10	SigUp
UHRF1BP1	1359.52	0.621454	0.0553663	11.2244	3.09389e-29	6.64682e-28	SigUp
BST2	3.48341	0.621128	0.442161	1.40476	0.160094	NA	NotSig
STXBP1	280.842	0.62103	0.113267	5.48289	4.18428e-08	2.38359e-07	SigUp
NTSR1	22.0879	0.621013	0.3376	1.83949	0.0658427	0.128199	NotSig
MACROD1	48.7216	0.621003	0.248691	2.49709	0.0125217	0.0305599	NotSig
POLL	222.759	0.62083	0.125075	4.96368	6.91704e-07	3.45065e-06	SigUp
FAM46A	342.341	0.620581	0.103298	6.00767	1.88205e-09	1.21315e-08	SigUp
SUDS3	567.564	0.620311	0.0800261	7.75136	9.09121e-15	9.02839e-14	SigUp
MAG	1.80215	0.620177	0.400103	1.55004	0.121131	NA	NotSig
HAPLN3	21.0334	0.620153	0.335443	1.84876	0.0644926	0.1259	NotSig
NUB1	725.872	0.620022	0.073184	8.4721	2.41007e-17	2.8882e-16	SigUp
INSL4	3.81444	0.619752	0.443088	1.39871	0.1619	0.270667	NotSig
PKIG	37.8352	0.619169	0.277404	2.23201	0.0256142	0.0574991	NotSig
ALOX12B	5.4332	0.618811	0.443641	1.39485	0.163062	0.272291	NotSig
PRDX5	1325.99	0.618091	0.055876	11.0618	1.92115e-28	3.99192e-27	SigUp
TPBG	634.788	0.618067	0.0748971	8.25222	1.55473e-16	1.78559e-15	SigUp
GEMIN8	23.5603	0.61699	0.331316	1.86224	0.0625691	0.122866	NotSig
TSEN15	438.284	0.616709	0.0900142	6.85125	7.3209e-12	5.85295e-11	SigUp
BBS5	34.1159	0.616524	0.293708	2.09911	0.0358075	0.0765813	NotSig
SLK	1996.93	0.616237	0.0462811	13.3151	1.89153e-40	5.94615e-39	SigUp
SOCS7	708.445	0.616091	0.0716345	8.60048	7.93837e-18	9.78055e-17	SigUp
ELMO3	57.733	0.616077	0.23578	2.61293	0.00897694	0.0227295	NotSig
IFT74	141.56	0.615648	0.15157	4.06181	4.86947e-05	0.000190381	SigUp
YBX2	32.8202	0.615627	0.306836	2.00637	0.0448167	0.0929998	NotSig
CLSTN3	401.751	0.614992	0.105555	5.82625	5.66873e-09	3.48708e-08	SigUp
RHBDD1	377.647	0.614711	0.0970671	6.33284	2.40683e-10	1.6924e-09	SigUp
SHMT2	1418.56	0.614691	0.0572046	10.7455	6.22353e-27	1.21079e-25	SigUp
UNC5CL	8.50154	0.614645	0.429684	1.43046	0.152586	0.257868	NotSig
ITGB6	160.189	0.614625	0.150516	4.08347	4.43682e-05	0.000174661	SigUp
FLCN	260.086	0.614464	0.117932	5.21034	1.88498e-07	9.97681e-07	SigUp
CPQ	13.9994	0.614301	0.388863	1.57974	0.114167	0.203605	NotSig
LRIG2	585.594	0.614254	0.0776678	7.90874	2.60017e-15	2.69979e-14	SigUp
VRK2	530.342	0.614116	0.096396	6.37076	1.88091e-10	1.33356e-09	SigUp
IFT27	246.861	0.614093	0.11977	5.12728	2.93965e-07	1.52244e-06	SigUp
SPAG7	194.998	0.613978	0.130608	4.70093	2.58985e-06	1.20089e-05	SigUp
SNX21	70.3724	0.613694	0.227721	2.69494	0.00704009	0.018294	NotSig
RCBTB1	463.937	0.613681	0.0884899	6.93505	4.06092e-12	3.31325e-11	SigUp
ABCB5	1.51951	0.613581	0.37021	1.65739	0.0974416	NA	NotSig
KHDRBS3	4.84705	0.613564	0.445211	1.37814	0.16816	0.279032	NotSig
FOXL1	20.0018	0.613518	0.35408	1.73271	0.0831471	0.156201	NotSig
ATXN2L	2106.97	0.612754	0.0479509	12.7788	2.15429e-37	6.27605e-36	SigUp
WASF1	133.428	0.612745	0.160295	3.82261	0.000132045	0.000481576	SigUp
PAQR5	459.428	0.612717	0.0898423	6.81991	9.10956e-12	7.22889e-11	SigUp
FOXA2	85.1465	0.612556	0.19095	3.20793	0.00133694	0.0040696	SigUp
NCOA7	725.956	0.612441	0.0709694	8.62965	6.15414e-18	7.6373e-17	SigUp
PCDHB15	4.52457	0.612162	0.446002	1.37255	0.169891	0.281413	NotSig
ZNF397	409.647	0.612104	0.0980057	6.24559	4.22207e-10	2.89501e-09	SigUp
PRRX1	1.46843	0.611741	0.372352	1.64291	0.100401	NA	NotSig
FRAS1	1175.99	0.61161	0.0563294	10.8577	1.83208e-27	3.64731e-26	SigUp
XXbac-BPG246D15.9	44.1677	0.6114	0.28491	2.14594	0.0318776	0.0693295	NotSig
GPR108	352.039	0.611381	0.0991861	6.16398	7.09402e-10	4.75745e-09	SigUp
TRIM23	195.304	0.611363	0.134613	4.54165	5.58161e-06	2.48506e-05	SigUp
SLC50A1	287.755	0.61119	0.110116	5.55044	2.84954e-08	1.64795e-07	SigUp
TMEM65	412.407	0.611127	0.103374	5.91183	3.38338e-09	2.12327e-08	SigUp
NOTUM	5.15681	0.611121	0.445673	1.37123	0.170302	0.281903	NotSig
PLEKHA2	392.716	0.610898	0.0957997	6.37682	1.80798e-10	1.28345e-09	SigUp
RAB3GAP1	953.83	0.610789	0.0621968	9.82026	9.21039e-23	1.48172e-21	SigUp
MSH5-SAPCD1	65.4352	0.610702	0.26458	2.30819	0.0209885	0.048249	NotSig
PARP3	95.0094	0.610532	0.186145	3.27987	0.00103854	0.00322968	SigUp
GLTSCR2	965.578	0.61049	0.0639488	9.54654	1.34097e-21	2.04384e-20	SigUp
SPIRE1	993.696	0.610143	0.0651913	9.35927	8.02895e-21	1.17655e-19	SigUp
COQ10B	290.858	0.61004	0.109358	5.5784	2.42745e-08	1.41149e-07	SigUp
ZNF441	125.15	0.61002	0.171216	3.56288	0.000366814	0.00123726	SigUp
SNAPC1	140.537	0.609862	0.155229	3.92878	8.53762e-05	0.000321519	SigUp
SPRR1B	2.04683	0.609797	0.391363	1.55814	0.119201	NA	NotSig
CDKN1B	630.505	0.609675	0.0798597	7.63432	2.27008e-14	2.19202e-13	SigUp
CHD2	1775.55	0.609608	0.0483977	12.5958	2.22682e-36	6.30478e-35	SigUp
LRCH4	438.782	0.609431	0.0897482	6.79046	1.11779e-11	8.80888e-11	SigUp
LYZ	7.34513	0.609422	0.444416	1.37129	0.170286	0.281903	NotSig
ARMCX3	356.767	0.609142	0.0981638	6.20536	5.45702e-10	3.69732e-09	SigUp
OTUD3	414.846	0.609105	0.0927179	6.56944	5.05032e-11	3.75993e-10	SigUp
CNNM4	323.006	0.608948	0.10393	5.85923	4.65019e-09	2.88859e-08	SigUp
GSTM2	37.635	0.608945	0.280172	2.17347	0.029745	0.0652139	NotSig
TGFA	1726.01	0.608909	0.0480797	12.6646	9.29285e-37	2.64862e-35	SigUp
CHFR	1.43921	0.608314	0.374612	1.62385	0.104408	NA	NotSig
ZNF581	135.784	0.608162	0.15918	3.8206	0.000133126	0.000485311	SigUp
PTPN12	634.804	0.608157	0.0877231	6.93269	4.12923e-12	3.36577e-11	SigUp
STK39	549.007	0.608065	0.0828382	7.34039	2.12967e-13	1.94445e-12	SigUp
PFKFB2	426.223	0.607495	0.0947699	6.41022	1.45314e-10	1.03976e-09	SigUp
ATF7	555.86	0.607239	0.0847369	7.16617	7.71236e-13	6.77397e-12	SigUp
THAP6	221.743	0.606572	0.12838	4.72483	2.30308e-06	1.07433e-05	SigUp
MYRF	162.665	0.60656	0.145234	4.17644	2.96112e-05	0.000119373	SigUp
C16orf58	449.75	0.606434	0.0893158	6.78977	1.12312e-11	8.84681e-11	SigUp
CHMP4C	261.948	0.606165	0.120195	5.04316	4.57899e-07	2.32567e-06	SigUp
C1QC	1.4455	0.606026	0.371523	1.63119	0.102849	NA	NotSig
CCDC61	47.82	0.605889	0.245368	2.4693	0.0135377	0.0326885	NotSig
LRRC29	6.26331	0.605859	0.438151	1.38276	0.166737	0.277174	NotSig
NAALADL2	9.73803	0.605759	0.422629	1.43331	0.151769	0.256742	NotSig
BCL2L1	1768.54	0.605615	0.0484968	12.4877	8.70919e-36	2.42567e-34	SigUp
ZNF264	167.298	0.605591	0.142734	4.24279	2.20756e-05	9.05528e-05	SigUp
AGBL4	2.73232	0.605447	0.432147	1.40102	0.161208	NA	NotSig
DTX2	625.715	0.605363	0.0782807	7.73323	1.04848e-14	1.03882e-13	SigUp
HOXB8	256.726	0.605131	0.117272	5.16008	2.46843e-07	1.29012e-06	SigUp
EFCC1	5.84649	0.604159	0.442894	1.36412	0.172531	0.2846	NotSig
ZMYM6NB	123.24	0.604115	0.168573	3.58369	0.000338775	0.00114925	SigUp
C15orf61	30.6471	0.60402	0.295059	2.04711	0.040647	0.0854776	NotSig
PLD6	104.806	0.603979	0.175951	3.43265	0.000597703	0.00194433	SigUp
WASL	987.73	0.603805	0.0640658	9.42477	4.31033e-21	6.37087e-20	SigUp
SBK1	98.8086	0.603803	0.181306	3.3303	0.000867535	0.0027357	SigUp
PTAR1	939.795	0.603412	0.0629484	9.58582	9.1728e-22	1.40812e-20	SigUp
VPS13C	3404.2	0.60334	0.0360718	16.7261	8.46107e-63	5.00667e-61	SigUp
PEX11A	64.5438	0.602978	0.225181	2.67775	0.00741185	0.0191697	NotSig
WASF2	1719.21	0.60294	0.0510379	11.8136	3.32119e-32	8.05613e-31	SigUp
SLC38A8	3.3922	0.602329	0.437124	1.37794	0.168223	NA	NotSig
SLC4A4	1.37493	0.602249	0.371826	1.61971	0.105295	NA	NotSig
CLEC11A	16.638	0.601877	0.366074	1.64414	0.100147	0.182757	NotSig
FCHO2	518.297	0.60185	0.0916697	6.56543	5.1884e-11	3.85433e-10	SigUp
CYP3A7	9.34557	0.601794	0.422648	1.42387	0.154485	0.260564	NotSig
HLA-A	3537.21	0.601702	0.0373951	16.0904	2.979e-58	1.55792e-56	SigUp
FOSL2	1211.79	0.601692	0.0570029	10.5555	4.79275e-26	8.94768e-25	SigUp
YIPF4	885.626	0.601639	0.068866	8.73637	2.40725e-18	3.05843e-17	SigUp
GRIPAP1	290.303	0.600719	0.109863	5.46789	4.5542e-08	2.58228e-07	SigUp
CLMN	219.422	0.60061	0.12705	4.72735	2.27471e-06	1.06226e-05	SigUp
TRPV3	192.714	0.599997	0.138198	4.34159	1.41458e-05	5.97451e-05	SigUp
TES	1083.56	0.599801	0.059074	10.1534	3.20038e-24	5.52267e-23	SigUp
DLEU7	17.0866	0.599788	0.367856	1.6305	0.102997	0.187127	NotSig
FHL2	906.916	0.599518	0.0648733	9.24136	2.43382e-20	3.48583e-19	SigUp
WDR5B	99.9764	0.599384	0.180811	3.31497	0.000916523	0.00287956	SigUp
MARCH5	715.549	0.59937	0.0750873	7.98232	1.43613e-15	1.51881e-14	SigUp
TNFRSF1A	638.231	0.599145	0.0804964	7.44313	9.83271e-14	9.15845e-13	SigUp
MOG	22.9428	0.599016	0.346154	1.73049	0.083543	0.156824	NotSig
SEMA6B	29.0412	0.598973	0.308823	1.93953	0.0524363	0.106086	NotSig
TPK1	16.8126	0.598955	0.362115	1.65405	0.0981178	0.179667	NotSig
IGFBP5	2.35409	0.598926	0.423113	1.41552	0.156915	NA	NotSig
EID2B	8.79655	0.598905	0.42921	1.39537	0.162906	0.272135	NotSig
TMEM37	4.00496	0.598421	0.445035	1.34466	0.178735	0.292884	NotSig
TCF24	3.1384	0.598238	0.437156	1.36848	0.171163	NA	NotSig
GORAB	105.565	0.598183	0.189066	3.16388	0.00155679	0.00467557	SigUp
FHIT	38.7949	0.598157	0.276497	2.16334	0.0305148	0.0667307	NotSig
DCP1B	88.9416	0.598077	0.199143	3.00325	0.00267111	0.00764239	SigUp
LRRC6	6.66733	0.598059	0.444253	1.34621	0.178234	0.292232	NotSig
BEND7	201.93	0.597679	0.133532	4.47592	7.60828e-06	3.33186e-05	SigUp
RBKS	6.11519	0.597553	0.442711	1.34976	0.177094	0.290836	NotSig
RND3	521.622	0.597445	0.08361	7.14562	8.95887e-13	7.82459e-12	SigUp
CTAGE8	204.9	0.597343	0.145624	4.10196	4.09667e-05	0.000162057	SigUp
BCL6	163.313	0.597293	0.144432	4.13546	3.5424e-05	0.000141437	SigUp
PLEKHA1	569.689	0.596863	0.0785732	7.59627	3.04788e-14	2.91346e-13	SigUp
PCGF5	1210.27	0.596749	0.0556032	10.7323	7.18056e-27	1.39381e-25	SigUp
CNTNAP1	51.8885	0.596631	0.25206	2.36702	0.0179321	0.0420079	NotSig
ZNF165	161.741	0.596404	0.14392	4.144	3.41296e-05	0.000136399	SigUp
NPIPA3	3.86523	0.596318	0.443802	1.34366	0.179059	0.29336	NotSig
ZNF543	176.534	0.59605	0.136287	4.37348	1.22282e-05	5.20574e-05	SigUp
TMC6	874.535	0.595915	0.0755293	7.88985	3.02553e-15	3.1206e-14	SigUp
TOM1L1	663.607	0.595705	0.0765387	7.78305	7.07941e-15	7.07156e-14	SigUp
WHAMM	180.987	0.595321	0.138789	4.2894	1.79159e-05	7.44363e-05	SigUp
RCOR3	339.862	0.595107	0.10351	5.74929	8.96167e-09	5.42106e-08	SigUp
CLDN34	2.22938	0.595094	0.412177	1.44378	0.1488	NA	NotSig
KPNA5	159.798	0.59467	0.143011	4.15823	3.20725e-05	0.000128689	SigUp
ITGA5	652.596	0.594665	0.0833859	7.13149	9.92884e-13	8.63208e-12	SigUp
KATNA1	112.141	0.594533	0.169185	3.51409	0.000441257	0.00146751	SigUp
BDH2	62.726	0.594456	0.224379	2.64934	0.00806489	0.0206742	NotSig
NCOR1	1402.16	0.59414	0.0558727	10.6338	2.07451e-26	3.93743e-25	SigUp
WDTC1	416.383	0.59371	0.0948634	6.25858	3.88497e-10	2.67137e-09	SigUp
PCNXL2	627.06	0.593589	0.0775889	7.65044	2.00287e-14	1.93837e-13	SigUp
FZD4	207.961	0.593188	0.129242	4.58974	4.43796e-06	1.99983e-05	SigUp
BZRAP1	19.5784	0.593031	0.347068	1.70869	0.0875085	0.16314	NotSig
SLC4A3	91.5078	0.592948	0.186251	3.18359	0.00145458	0.00439252	SigUp
FBXO44	52.1658	0.59294	0.23832	2.488	0.0128463	0.0312274	NotSig
JUNB	933.209	0.592875	0.0662911	8.94351	3.77012e-19	5.04877e-18	SigUp
LIN37	54.7383	0.59254	0.242452	2.44395	0.0145274	0.0348092	NotSig
PGM5	36.9394	0.592447	0.281134	2.10735	0.0350876	0.0752393	NotSig
LAPTM5	4.31782	0.592261	0.445723	1.32876	0.183926	0.299696	NotSig
PLEKHG5	188.234	0.591429	0.141619	4.17621	2.96408e-05	0.000119436	SigUp
MYH9	10097.5	0.591389	0.0582864	10.1463	3.4428e-24	5.92307e-23	SigUp
RALGDS	224.228	0.591232	0.124211	4.75991	1.9368e-06	9.147e-06	SigUp
HLA-E	1053.38	0.590638	0.0643878	9.17315	4.59405e-20	6.49279e-19	SigUp
KLHL12	389.684	0.589941	0.0952961	6.19061	5.99303e-10	4.05086e-09	SigUp
MMP7	2.82447	0.589183	0.426597	1.38112	0.167241	NA	NotSig
RHOT1	360.542	0.589144	0.097376	6.05019	1.44672e-09	9.4465e-09	SigUp
KLC3	90.6972	0.589062	0.192887	3.05392	0.0022587	0.00658135	SigUp
MAN2A2	574.851	0.588987	0.0799886	7.36338	1.79309e-13	1.64681e-12	SigUp
TNKS2	868.814	0.588584	0.0715662	8.22433	1.96284e-16	2.23777e-15	SigUp
ARNT	421.526	0.588513	0.0932876	6.30859	2.81584e-10	1.96867e-09	SigUp
ARID3B	64.01	0.58823	0.234093	2.5128	0.0119776	0.0293619	NotSig
CTC1	252.628	0.588034	0.123632	4.75635	1.97127e-06	9.29948e-06	SigUp
ZBTB4	581.459	0.588024	0.079515	7.39512	1.41275e-13	1.30592e-12	SigUp
TCP11L1	142.888	0.587915	0.155551	3.77958	0.000157095	0.00056457	SigUp
SPRR2A	9.60798	0.587571	0.421522	1.39393	0.16334	0.272595	NotSig
SMURF1	556.923	0.587117	0.0795249	7.38281	1.54987e-13	1.42881e-12	SigUp
MED8	336.108	0.587094	0.106125	5.53208	3.16457e-08	1.82274e-07	SigUp
HSDL1	266.932	0.586954	0.116103	5.05547	4.29325e-07	2.18769e-06	SigUp
STIM1	677.749	0.58668	0.0767417	7.64487	2.09164e-14	2.02314e-13	SigUp
ZNF224	284.784	0.586499	0.110238	5.32029	1.03599e-07	5.68019e-07	SigUp
CAMLG	287.539	0.586488	0.110087	5.32748	9.95845e-08	5.46514e-07	SigUp
CGNL1	14.8502	0.586445	0.380565	1.54098	0.123321	0.216876	NotSig
NLRC5	128.079	0.586333	0.175568	3.33963	0.000838903	0.00265373	SigUp
SPATA20	427.459	0.586184	0.0979924	5.98194	2.20498e-09	1.41015e-08	SigUp
FAM73A	653.756	0.585867	0.074757	7.83695	4.61607e-15	4.68433e-14	SigUp
NFE2L3	1690.9	0.585615	0.0483325	12.1164	8.65125e-34	2.24499e-32	SigUp
POLR2M	596.177	0.584451	0.0783485	7.45963	8.67671e-14	8.09495e-13	SigUp
ABL2	1098.49	0.584403	0.0581419	10.0513	9.06519e-24	1.53337e-22	SigUp
MED20	160.832	0.584357	0.143632	4.06844	4.73298e-05	0.000185257	SigUp
PARP4	1520.37	0.584194	0.0554013	10.5448	5.37034e-26	1.00151e-24	SigUp
ZNF222	26.3553	0.583723	0.309473	1.88618	0.0592705	0.117476	NotSig
KIAA1324L	3.06243	0.583717	0.437793	1.33332	0.182427	NA	NotSig
ELMSAN1	1455.82	0.583253	0.0518533	11.2481	2.36523e-29	5.12647e-28	SigUp
MED30	82.8062	0.583067	0.199416	2.92387	0.00345708	0.0096632	SigUp
PTPN20	25.322	0.582441	0.333766	1.74506	0.0809752	0.152961	NotSig
UVRAG	222.319	0.582408	0.128429	4.53487	5.76378e-06	2.56216e-05	SigUp
NPW	1.72936	0.582273	0.388129	1.5002	0.133562	NA	NotSig
SBNO2	575.655	0.582264	0.0811542	7.17478	7.24216e-13	6.37735e-12	SigUp
TTC33	173.252	0.582215	0.146057	3.98622	6.71337e-05	0.000257065	SigUp
SPECC1L-ADORA2A	4.56907	0.582105	0.444886	1.30844	0.190725	0.3086	NotSig
DENND5A	699.409	0.582053	0.0731083	7.96152	1.69942e-15	1.78842e-14	SigUp
WDFY3	1575.96	0.582042	0.0509583	11.4219	3.24975e-30	7.33166e-29	SigUp
ACAP2	1339.27	0.581974	0.0595054	9.78018	1.36964e-22	2.18491e-21	SigUp
KLK1	108.051	0.58168	0.174025	3.3425	0.000830279	0.00262937	SigUp
RWDD2A	81.4385	0.581492	0.201187	2.89031	0.00384865	0.0106343	NotSig
PPP1R13L	479.105	0.58143	0.0958731	6.06458	1.32295e-09	8.65818e-09	SigUp
MICALL1	456.048	0.581361	0.0953852	6.09488	1.09521e-09	7.23411e-09	SigUp
ZMYM6	234.964	0.580936	0.123522	4.7031	2.56244e-06	1.18915e-05	SigUp
PTPN13	662.976	0.580802	0.0740575	7.84258	4.4138e-15	4.48754e-14	SigUp
CCDC92	54.5669	0.580724	0.239171	2.42807	0.0151793	0.0361936	NotSig
INHBA	3.86875	0.580568	0.444233	1.3069	0.191246	0.309297	NotSig
CCDC17	23.1445	0.580303	0.324106	1.79047	0.0733776	0.140771	NotSig
C5orf51	706.839	0.579457	0.0720917	8.03778	9.14823e-16	9.87651e-15	SigUp
SAMD9	1073.68	0.579447	0.0652915	8.87477	7.00811e-19	9.26881e-18	SigUp
ITSN2	543.047	0.579352	0.0813904	7.11819	1.09354e-12	9.46389e-12	SigUp
STYXL1	181.018	0.579069	0.134447	4.30705	1.6545e-05	6.9208e-05	SigUp
CYTH2	519.91	0.578596	0.0824037	7.02148	2.1953e-12	1.85575e-11	SigUp
TMEM68	242.687	0.578429	0.117704	4.91429	8.91065e-07	4.37877e-06	SigUp
TBKBP1	54.6	0.578308	0.240094	2.40868	0.0160105	0.0380273	NotSig
VILL	274.033	0.578251	0.116696	4.9552	7.22561e-07	3.5941e-06	SigUp
CA11	67.9963	0.57808	0.211567	2.73238	0.00628791	0.0165151	NotSig
STAM2	395.456	0.577975	0.0957732	6.03483	1.59134e-09	1.03473e-08	SigUp
EGFR	2945	0.577847	0.0405835	14.2385	5.2861e-46	1.97807e-44	SigUp
MAP3K15	4.88835	0.577819	0.445654	1.29656	0.194781	0.31359	NotSig
CCDC53	147.282	0.57769	0.154444	3.74045	0.000183689	0.000653204	SigUp
PDIK1L	328.68	0.57764	0.104423	5.53173	3.17089e-08	1.82577e-07	SigUp
ACE	91.8804	0.577452	0.189486	3.04747	0.00230775	0.00671171	SigUp
C2orf61	27.1236	0.577405	0.311166	1.85562	0.0635083	0.124405	NotSig
TMEM40	7.15992	0.577007	0.431957	1.3358	0.181616	0.296611	NotSig
TAP1	541.884	0.576975	0.0919307	6.2762	3.46958e-10	2.40216e-09	SigUp
CHMP5	706.436	0.576892	0.0764518	7.54583	4.49421e-14	4.26997e-13	SigUp
RBM48	116.283	0.576745	0.179045	3.22123	0.0012764	0.00390339	SigUp
CRB3	331.094	0.576589	0.102246	5.63921	1.70829e-08	1.00493e-07	SigUp
GAB1	373.548	0.576548	0.0968541	5.95275	2.63676e-09	1.67253e-08	SigUp
CLDN7	1768.17	0.576395	0.0528018	10.9162	9.64522e-28	1.95199e-26	SigUp
BLVRB	386.219	0.576349	0.101927	5.65451	1.56295e-08	9.24844e-08	SigUp
BNIP1	108.223	0.576279	0.174183	3.30848	0.000938054	0.00294073	SigUp
LRRC75A	297.502	0.576066	0.11624	4.95583	7.20215e-07	3.58347e-06	SigUp
PHC3	1267.18	0.575925	0.0573081	10.0496	9.22254e-24	1.55845e-22	SigUp
UNC5A	4.30359	0.575796	0.445625	1.29211	0.196319	0.315324	NotSig
FAM129C	2.24626	0.575607	0.409839	1.40447	0.160178	NA	NotSig
TVP23A	9.15686	0.575487	0.420356	1.36904	0.170985	0.282705	NotSig
EXOC4	744.244	0.575397	0.0707897	8.12825	4.35525e-16	4.8426e-15	SigUp
TTC7B	105.929	0.575185	0.186705	3.08071	0.00206506	0.00606051	SigUp
CTGLF11P	6.19181	0.575124	0.443274	1.29745	0.194478	0.31319	NotSig
SLC22A3	6.87207	0.575042	0.438828	1.3104	0.190059	0.307668	NotSig
TEAD3	221.978	0.575008	0.131956	4.35759	1.31505e-05	5.57341e-05	SigUp
MTHFD1L	814.726	0.574205	0.0698489	8.22067	2.0237e-16	2.30101e-15	SigUp
TAB3	792.745	0.57419	0.0683674	8.39859	4.51879e-17	5.32569e-16	SigUp
PPP1R32	4.84298	0.574187	0.44572	1.28822	0.197668	0.316998	NotSig
LRRC9	2.33252	0.574028	0.421184	1.36289	0.172916	NA	NotSig
UBOX5	119.257	0.573536	0.170433	3.36518	0.000764944	0.00243918	SigUp
CSF2RA	5.53425	0.573405	0.44582	1.28618	0.198381	0.317915	NotSig
PDE9A	108.74	0.573019	0.177257	3.2327	0.00122628	0.00376492	SigUp
RPGR	101.641	0.572998	0.183356	3.12506	0.00177767	0.00528419	SigUp
PSORS1C2	1.4903	0.572922	0.36499	1.56969	0.116487	NA	NotSig
MBD6	277.374	0.572784	0.118073	4.85111	1.22773e-06	5.94097e-06	SigUp
GBAS	446.214	0.572394	0.0884218	6.47345	9.57902e-11	6.97364e-10	SigUp
ASAP2	1181.42	0.572227	0.0599952	9.53788	1.45783e-21	2.2121e-20	SigUp
OGFRL1	1807.5	0.571807	0.0482996	11.8388	2.46086e-32	6.01188e-31	SigUp
IGFBP3	62.7458	0.571092	0.224684	2.54176	0.0110296	0.0272805	NotSig
PRODH	15.8496	0.570973	0.372055	1.53465	0.12487	0.218971	NotSig
PRKCE	166.794	0.570845	0.14195	4.02146	5.78394e-05	0.000223612	SigUp
CYP39A1	68.7448	0.57082	0.218937	2.60723	0.00912779	0.0230738	NotSig
C16orf46	23.6613	0.570792	0.331684	1.72089	0.0852703	0.159629	NotSig
RAPGEF2	889.155	0.570596	0.0655314	8.70723	3.11401e-18	3.92679e-17	SigUp
N4BP2L2	1352.46	0.570521	0.0692692	8.23628	1.77651e-16	2.03483e-15	SigUp
RASGEF1C	2.18346	0.570349	0.421306	1.35377	0.175811	NA	NotSig
TPO	15.8058	0.570213	0.37143	1.53518	0.124739	0.218831	NotSig
CLK4	206.974	0.570095	0.128665	4.43084	9.38654e-06	4.06687e-05	SigUp
HOOK2	394.911	0.569561	0.0954904	5.9646	2.45241e-09	1.56196e-08	SigUp
PDE4C	7.60954	0.56951	0.439998	1.29435	0.195545	0.314465	NotSig
C6orf223	348.048	0.5695	0.103243	5.51613	3.4654e-08	1.98932e-07	SigUp
CD38	1.51518	0.569484	0.362955	1.56902	0.116643	NA	NotSig
CRTC3	447.932	0.569238	0.0891018	6.38863	1.67383e-10	1.19317e-09	SigUp
SAA4	4.99396	0.568653	0.445589	1.27618	0.201891	0.322516	NotSig
WAS	2.11695	0.568414	0.415534	1.36791	0.17134	NA	NotSig
EXPH5	2003.23	0.568296	0.0470455	12.0797	1.35205e-33	3.46647e-32	SigUp
PLIN2	2.39946	0.567964	0.423082	1.34245	0.179452	NA	NotSig
FBXO36	52.1449	0.567609	0.24343	2.33171	0.0197159	0.0456303	NotSig
ZNF609	1273.76	0.567608	0.055211	10.2807	8.60906e-25	1.53039e-23	SigUp
STX16	875.328	0.567404	0.0651487	8.70937	3.05565e-18	3.85929e-17	SigUp
PER3	74.5773	0.566646	0.209945	2.69902	0.00695432	0.0180931	NotSig
POLB	239.7	0.56651	0.12315	4.60015	4.2218e-06	1.90846e-05	SigUp
IDH1	1738.4	0.56636	0.04875	11.6176	3.3526e-31	7.89709e-30	SigUp
ANTXR2	239.393	0.566351	0.126593	4.47381	7.68383e-06	3.36409e-05	SigUp
ZNF619	86.8297	0.566072	0.196252	2.88441	0.00392145	0.010811	NotSig
RAB3GAP2	1090.53	0.565681	0.0608209	9.30078	1.3942e-20	2.0154e-19	SigUp
SLC9A7	702.937	0.565524	0.0712356	7.93878	2.04181e-15	2.13168e-14	SigUp
ETV3	906.564	0.565481	0.0642271	8.80441	1.31547e-18	1.71202e-17	SigUp
ZNF112	32.2271	0.565444	0.299473	1.88813	0.0590084	0.117025	NotSig
MEX3C	791.507	0.565267	0.0727157	7.77366	7.62498e-15	7.60763e-14	SigUp
IRAK2	333.514	0.565249	0.104124	5.42861	5.67957e-08	3.20021e-07	SigUp
GTPBP1	790.318	0.564838	0.0736875	7.66531	1.78402e-14	1.73118e-13	SigUp
ZNF524	70.6317	0.564823	0.207234	2.72553	0.00641989	0.0168178	NotSig
INAFM1	35.5501	0.564723	0.282745	1.99729	0.0457939	0.094786	NotSig
IRF7	314.42	0.564707	0.107933	5.23201	1.67677e-07	8.92726e-07	SigUp
CNN1	1.80441	0.564459	0.391653	1.44122	0.149522	NA	NotSig
JUN	406.108	0.564213	0.0979868	5.75805	8.50889e-09	5.15264e-08	SigUp
SPRR2E	3.46805	0.56394	0.441871	1.27626	0.201865	NA	NotSig
HINT2	159.445	0.563938	0.152763	3.69158	0.000222869	0.00078036	SigUp
OR9A2	1.69876	0.563931	0.389173	1.44905	0.147324	NA	NotSig
OSGIN2	587.633	0.563908	0.0791986	7.12017	1.07791e-12	9.3381e-12	SigUp
ZNF493	9.39733	0.563876	0.422364	1.33505	0.181861	0.296927	NotSig
QSOX1	3219.42	0.563817	0.0386886	14.5732	4.15796e-48	1.64977e-46	SigUp
DHTKD1	299.703	0.563679	0.112188	5.02441	5.0498e-07	2.55417e-06	SigUp
CNTD2	16.3384	0.563606	0.366326	1.53854	0.123917	0.217702	NotSig
MTNR1A	9.19865	0.563524	0.414819	1.35848	0.17431	0.286988	NotSig
SERINC3	1282.26	0.563353	0.0549945	10.2438	1.26167e-24	2.21008e-23	SigUp
CHMP2A	403.968	0.563222	0.0926128	6.08147	1.19086e-09	7.82062e-09	SigUp
HLA-C	1934.43	0.562921	0.0529208	10.6371	2.00359e-26	3.80704e-25	SigUp
RHOF	1018.57	0.562836	0.0636297	8.84549	9.1131e-19	1.19787e-17	SigUp
HAUS4	216.808	0.562641	0.138627	4.05866	4.93546e-05	0.000192609	SigUp
STRC	6.98185	0.562601	0.441281	1.27493	0.202335	0.322933	NotSig
DGAT2	149.078	0.562522	0.149408	3.765	0.000166552	0.000596108	SigUp
TMCC1	282.378	0.562488	0.11727	4.79651	1.61453e-06	7.70585e-06	SigUp
HIBADH	416.981	0.562437	0.0913982	6.1537	7.56947e-10	5.0624e-09	SigUp
HEG1	499.815	0.562394	0.0880819	6.3849	1.7151e-10	1.22055e-09	SigUp
SP6	39.2569	0.562387	0.267939	2.09894	0.0358221	0.076603	NotSig
RAB6B	72.0398	0.562378	0.210713	2.66893	0.00760933	0.0196241	NotSig
DNAJC6	34.0958	0.562029	0.295944	1.8991	0.0575508	0.114546	NotSig
USP9Y	444.633	0.561617	0.112921	4.97355	6.57389e-07	3.28714e-06	SigUp
FOXO3	679.025	0.561416	0.0744869	7.53711	4.8049e-14	4.54976e-13	SigUp
PALM2	2.57561	0.561406	0.426638	1.31588	0.188213	NA	NotSig
ZBTB46	75.261	0.560989	0.212328	2.64209	0.00823963	0.0210748	NotSig
ZNF865	215.816	0.560338	0.126518	4.42891	9.47099e-06	4.10138e-05	SigUp
ATF6	848.343	0.559588	0.0680591	8.22209	1.99994e-16	2.27703e-15	SigUp
APOL1	323.975	0.559222	0.105443	5.30353	1.13584e-07	6.19189e-07	SigUp
P4HA3	5.38793	0.559134	0.445923	1.25388	0.209886	0.332031	NotSig
DUSP10	123.306	0.55871	0.166931	3.34695	0.000817074	0.00259139	SigUp
VGF	62.0588	0.558224	0.228371	2.44437	0.0145105	0.0347832	NotSig
SMAD4	1017.45	0.558193	0.0646034	8.6403	5.6068e-18	6.97831e-17	SigUp
FBXL8	35.8126	0.558081	0.283071	1.97152	0.0486642	0.099797	NotSig
STK31	2.41921	0.557759	0.427115	1.30588	0.191595	NA	NotSig
[truncated: 12,456 more rows]

## Sheet: TPM
	S15DMSO_1	S15DMSO_2	S15DMSO_3	S15SR1078_1	S15SR1078_2	S15SR1078_3
5S_rRNA	0	0	0	0	0	0
5_8S_rRNA	0	0	0	0	0	0
7SK	0.76	1.82	1.71	4.14	2.28	0.96
A1BG	0.02	0	0.01	0.05	0	0
A1BG-AS1	0.13	0	0.09	0.12	0	0.19
A1CF	0.01	0.01	0.02	0	0.01	0.04
A2M	0.35	0.28	0.12	0.27	0.01	0.6
A2M-AS1	0.14	0.18	0.06	0.14	0.03	0.03
A2ML1	0.01	0	0.01	0	0	0
A2ML1-AS1	0	0	0	0	0	0
A2ML1-AS2	0	0	0	0	0	0
A2MP1	0.09	0.01	0	0	0.15	0
A3GALT2	0	0	0	0.06	0	0
A4GALT	0.02	0.02	0	0	0	0
A4GNT	0.02	0.03	0.03	0.12	0.18	0.06
AA06	0	0	0	0	0	0
AAAS	5.91	6.41	6.68	6.49	7.57	7.38
AACS	8.7	8.31	7.94	5.34	7.41	6.43
AACSP1	0	0.06	0.02	0	0.04	0.02
AADAC	0.02	0	0	0	0	0
AADACL2	0	0.01	0	0	0	0
AADACL2-AS1	0	0	0	0.13	0	0
AADACL3	0	0	0	0	0	0
AADACL4	0	0	0	0	0	0
AADACP1	0	0	0	0	0	0
AADAT	2.15	1.52	2.27	1.09	2.12	2.21
AAED1	1.78	1.61	2.18	1.46	1.46	2.12
AAGAB	11.92	13.21	13.08	8.2	11.1	10.38
AAK1	20.03	20.95	20.74	22.18	27.48	29.92
AAMDC	2.7	3.65	2.6	3.67	3.3	4.26
AAMP	24.8	24.26	25.96	16.1	20.53	18.81
AANAT	0	0	0	0	0	0
AAR2	2.64	2.94	2.8	1.79	2.3	1.83
AARD	0	0	0	0	0	0
AARS	12.33	12.66	12.04	32	34.75	34.59
AARS2	3.01	3.26	2.91	2.39	2.27	2.04
AARSD1	8.16	10.48	7.88	5.53	7.39	7.28
AARSP1	0	0	0	0	0	0
AASDH	2.08	2.43	1.98	1.92	2.35	3.05
AASDHPPT	9.09	8.74	9.36	6.62	7.19	6.81
AASS	0.82	0.74	1.13	1.34	1.84	1.23
AATBC	0.27	0.34	0.27	0.21	0.5	0.15
AATF	18.92	18.57	18.82	14.82	17.82	17.07
AATK	0.1	0.22	0.09	0.11	0.22	0.12
AATK-AS1	0	0	0	0	0	0
AB015752.3	0	0	0	0	0	0
AB019438.66	0	0	0	0	0	0
AB019440.50	0	0	0.2	0	0	0
AB019441.29	0	0	0	0	0	0
ABALON	1.98	1.44	1.77	1.24	1.92	1.87
ABAT	5.9	6.79	6.64	3.4	4.11	5.01
ABC11-4932300O16.1	0	0	0	0	0	0
ABC12-47043100G14.2	0	0	0	0	0	0
ABC12-47964100C23.1	0.04	0	0.07	0	0	0
ABC12-49244600F4.4	0.03	0.53	0	0	0	0
ABC7-42391500H16.4	0	0	0	0	0	0
ABC7-42404400C24.1	0.07	0.11	0.08	0.15	0.11	0.17
ABC7-42418200C9.1	0	0	0	0	0	0
ABC7-481722F1.1	0	0	0	0	0	0
ABC7-481722F1.2	0	0	0	0	0	0
ABCA1	0.05	0.01	0.03	0.03	0.1	0.04
ABCA10	0.08	0.04	0.06	0.13	0.09	0.12
ABCA11P	2.43	2.35	1.9	1.52	1.17	1.74
ABCA12	1.04	1.05	1.04	1.76	2.18	2.37
ABCA13	0.01	0.06	0.03	0.24	0.01	0.01
ABCA17P	0.02	0.03	0.02	0.03	0.06	0
ABCA2	3.24	4.11	3.6	3.17	3.17	3.63
ABCA3	0.27	0.46	0.27	0.34	0.89	0.47
ABCA4	0.01	0.02	0.02	0.02	0.02	0.04
ABCA5	0.84	0.65	0.78	1.27	1.19	3.13
ABCA6	0.03	0	0	0	0	0.02
ABCA7	5.09	6.1	7.48	8.08	13.37	9.07
ABCA8	0	0	0	0	0	0.01
ABCA9	0	0.01	0	0	0	0.04
ABCA9-AS1	0	0	0	0	0	0
ABCB1	19.27	21.38	20.64	9.87	12.95	11.38
ABCB10	4.75	5.82	5.53	2.77	3.22	3.14
ABCB10P1	0	0	0	0	0	0
ABCB10P3	0	0	0	0	0	0
ABCB10P4	0	0	0	0	0	0
ABCB11	0.01	0.03	0.01	0.02	0	0
ABCB4	0.59	0.2	0.48	0.15	0.75	0.14
ABCB5	0.01	0	0	0.06	0	0.05
ABCB6	0.13	0.85	0.4	0.25	0.33	0.23
ABCB7	5.97	5.41	4.73	3.76	4.97	4.42
ABCB8	6.31	7.84	7.75	6.73	6.63	7.27
ABCB9	1.36	1.56	1.51	1.05	1.34	0.87
ABCC1	6.98	7.88	6.85	5.84	6.05	6.81
ABCC10	3.31	3.19	3.42	3.05	2.15	2.8
ABCC11	0.1	0.05	0.06	0.11	0.08	0.03
ABCC12	0	0	0	0	0	0
ABCC13	0	0	0	0	0	0
ABCC2	0.11	0.16	0.25	0.14	0.45	0.31
ABCC3	3.6	3.59	5.19	10.24	17.9	15.15
ABCC4	8.35	8.68	9.7	5.67	8.16	6.91
ABCC5	2.94	3.78	3.47	3.15	3.99	3.8
ABCC5-AS1	0	0	0	0	0	0
ABCC6	0.38	0.63	0.4	0.25	0.36	0.15
ABCC6P1	0.01	0.17	0	0.09	0	0.05
ABCC6P2	0.08	0.09	0.08	0.16	0.25	0.1
ABCC8	0	0	0	0	0	0
ABCC9	0.02	0.01	0.01	0.01	0	0.01
ABCD1	1.23	1.64	0.81	0.73	1.26	1.18
ABCD1P2	0	0	0	0	0	0
ABCD1P3	0	0	0	0	0	0
ABCD1P4	0	0	0	0	0	0
ABCD1P5	0	0	0	0	0	0
ABCD2	0	0	0	0	0	0
ABCD3	14	14.41	16.14	9.18	10.05	9.84
ABCD4	5.25	5.28	5.88	5.53	8.2	7.45
ABCE1	33.72	34.08	37.4	13.89	17.35	15.69
ABCF1	23.48	22.85	24.33	12.51	15.23	14.56
ABCF2	12.65	12.78	12.54	7.77	9.13	8.47
ABCF2P1	0	0	0	0	0	0
ABCF2P2	0	0	0	0	0	0
ABCF3	10.48	8.97	8.63	6.76	11.08	10.66
ABCG1	0.11	0.25	0.13	2.17	3.23	2.65
ABCG2	1.29	0.81	1.03	0.68	1.97	0.51
ABCG4	0	0	0.06	0.03	0.06	0.02
ABCG5	0	0.02	0	0	0.04	0
ABCG8	0	0	0	0	0	0
ABHD1	0.57	0.39	0.74	0.42	0.35	0.31
ABHD10	8.2	8.78	9.32	11.12	13.06	11.98
ABHD11	12.87	12	13.44	9.3	10.02	10.11
ABHD11-AS1	0.11	0	0	0.31	0	0.3
ABHD12	6.16	6.81	6.2	5.83	6.03	6.64
ABHD12B	0.03	0	0.03	0	0.1	0.05
ABHD13	2.83	3.34	3.3	1.91	2.84	2.61
ABHD14A	0.8	1.23	0.83	0.52	1.05	0.72
ABHD14A-ACY1	0	0.12	0.12	0	0.17	0
ABHD14B	4.04	4.45	3.65	5.17	5.81	4.23
ABHD15	1.82	1.62	1.77	1.13	1.47	1.29
ABHD15-AS1	0	0	0	0	0	0
ABHD16A	5.82	6.15	6.06	6.66	7.01	7.63
ABHD16B	0	0	0	0	0	0
ABHD17A	7.43	8.37	7.79	5.82	6.55	6.24
ABHD17AP1	0.05	0.18	0.08	0.07	0.16	0.4
ABHD17AP3	0.47	0.36	0.2	0.26	0.19	0.05
ABHD17AP4	0	0	0	0	0	0
ABHD17AP5	0	0	0	0.07	0	0
ABHD17AP6	0	0	0	0	0	0
ABHD17AP7	0	0	0	0	0	0
ABHD17AP8	0	0	0	0	0	0
ABHD17AP9	0	0	0	0	0	0
ABHD17B	4.22	3.88	4.47	3.15	3.74	4.25
ABHD17C	9.45	10.18	9.67	8.1	9.15	9.95
ABHD18	2.35	1.9	2.24	2.31	2.97	2.95
ABHD2	13.28	9.34	10.36	9.48	12.1	12.6
ABHD3	5.59	7.18	7.45	6.87	7.59	5.11
ABHD4	3.75	4.14	4.45	9.63	10.8	8.87
ABHD5	4.38	5.04	6.36	4.96	7.02	6.73
ABHD6	4.42	5.2	4.63	3.14	4.43	3.8
ABHD8	0.76	0.73	0.92	0.77	0.78	1.16
ABI1	7.54	6.86	8.04	8.05	9.78	9.19
ABI2	10.71	13.44	12.04	10.23	13.61	11.25
ABI3	0.02	0	0	0	0.03	0
ABI3BP	0.25	0.37	0.36	0.21	0.59	0.32
ABL1	7.63	8.52	7.89	8.24	9.04	8.19
ABL2	4.28	4.26	4.95	4.58	6.59	5.65
ABLIM1	18.8	18.58	16.22	12.33	17.47	18.02
ABLIM2	0.07	0.08	0.05	0.26	0.42	0.24
ABLIM3	0.34	0.31	0.4	1.12	1.42	1.05
ABO	0.9	1.18	0.94	0.86	1.29	1.01
ABR	8.48	10.65	9.59	9.78	9.49	9.56
ABRA	0.03	0.13	0.13	0.02	0.02	0.02
ABRACL	29.27	25.69	28.29	9.39	13.42	12.36
ABT1	3.51	3.8	3.79	2.36	3.45	2.44
ABT1P1	0.24	0.25	0.44	0	0	0.24
ABTB1	1.08	1.16	0.97	3.28	3.67	4.76
ABTB2	2.97	3.1	2.91	2.73	3.34	3.47
AC000003.1	0	0	0	0	0	0
AC000029.1	0	0	0	0	0	0
AC000032.2	0	0	0	0	0	0
AC000035.3	0	0	0	0	0	0
AC000036.4	0	0	0	0	0	0
AC000041.10	0	0	0	0	0	0
AC000041.8	0	0	0	0	0	0
AC000067.1	0	0	0	0	0	0
AC000068.10	0.34	0	0.13	0.23	0	0.22
AC000068.5	0.17	0.24	0.22	0.15	0.09	0.12
AC000068.9	0.12	0	0.29	0.33	0.17	0.6
AC000077.2	0	0	0	0	0	0
AC000078.5	0.08	0.09	0.18	0.11	0.26	0.11
AC000081.2	0.78	0.92	0	0	0	0
AC000089.3	0.06	0	0.19	0	0	0
AC000095.11	0	0.17	0	0	0	0
AC000095.9	0.05	0	0	0	0	0
AC000099.1	0	0	0	0	0	0
AC000111.3	0	0	0	0	0	0
AC000111.4	0	0	0	0	0	0
AC000111.5	0	0	0	0	0	0
AC000111.6	0	0	0	0	0	0
AC000120.7	0.38	0.47	0.25	0.2	0.31	0.27
AC000123.2	1.56	1.32	1.48	1.02	1.09	1.25
AC000123.3	0.34	1.39	0.51	0.46	0.27	0.44
AC000123.4	0.27	0.47	0.5	0.54	0.43	0.17
AC000124.1	0	0	0	0	0	0
AC000354.1	0	0	0	0	0	0
AC000362.1	0	0	0	0	0	0
AC000367.1	0	0	0	0	0	0
AC000370.2	0	0	0	0	0	0
AC000374.1	0	0	0	0	0	0
AC000403.1	0	0	0	0	0	0
AC000403.4	0	0	0	0	0	0
AC001226.7	0	0.29	0	0	0	0
AC002044.1	0.24	0.67	0.36	0.19	0.7	0.56
AC002044.3	0.24	0	0.09	0	0	0
AC002044.4	0	0	0	0	0	0
AC002056.3	0	0	0.05	0	0.22	0
AC002056.5	0	0	0	0	0	0
AC002059.10	0.79	0.18	0.35	0	0	0
AC002064.4	0	0	0	0	0	0
AC002064.5	0	0	0.11	0.1	0	0
AC002064.7	0	0.46	0	0	0	0
AC002066.1	0	0	0.06	0.11	0.12	0
AC002069.5	0	0	0	0	0	0
AC002069.6	0.04	0	0	0	0	0
AC002070.1	0	0	0	0	0	0
AC002072.1	0	0	0	0	0	0
AC002075.3	0	0	0	0	0	0
AC002075.4	0	0	0	0	0	0
AC002076.10	0	0	0	0	0	0
AC002115.5	0	0	0	0	0	0
AC002115.9	0	0	0	0	0	0
AC002116.7	1.25	0.62	0.93	1.09	0.57	0.23
AC002116.8	0.07	0.22	0.01	0.18	0.46	0.27
AC002117.1	0	0	0	0	0	0
AC002127.2	0	0	0	0	0	0
AC002127.4	0	0	0	0	0	0
AC002128.5	0.1	0.22	0.14	0.13	0.15	0.5
AC002306.1	0.1	0.12	0.26	0	0.24	0.07
AC002310.10	0	0	0.06	0.1	0	0
AC002310.11	0	0	0	0	0.09	0.24
AC002310.12	0.18	0.41	0.49	0.14	0.23	0.56
AC002310.13	0	0	0	0	0	0
AC002310.14	0.3	0.25	0.25	0.29	0.3	0.32
AC002310.17	0	0	0	0	0	0
AC002310.7	0.14	0	0.21	0	0	0.1
AC002314.4	0	0	0	0	0	0
AC002331.1	0	0	0	0	0	0
AC002366.1	0	0	0	0	0	0
AC002366.3	0	0.04	0	0	0	0
AC002368.4	0	0	0	0	0	0
AC002383.2	0	0	0	0	0	0
AC002386.1	0	0	0	0	0	0
AC002389.1	0	0	0	0	0	0
AC002395.1	0	0	0	0	0	0
AC002398.11	0.14	0.05	0.07	0.11	0.2	0.08
AC002398.12	0	0	0	0	0	0
AC002398.13	0.39	0	0.27	0.28	0.97	0
AC002398.9	0	0	0	0	0.61	0.24
AC002400.1	0.73	0.34	0.38	0.59	0.47	0.95
AC002401.1	0	0	0	0	0	0
AC002429.1	0	0	0	0	0	0
AC002429.4	0	0	0	0	0	0
AC002429.5	0.24	0.07	0.09	0.02	0.05	0.08
AC002451.3	0	0	0	1.78	0	0
AC002454.1	0	0	0	0	0	0
AC002456.2	0	0	0	0	0	0
AC002463.3	0	0	0	0	0	0
AC002464.1	0	0	0	0	0	0
AC002465.2	0	0	0	0	0	0
AC002467.7	0.75	0.24	0.82	0.39	0.14	0
AC002472.11	0	0	0	0	0	0
AC002480.2	0	0	0	0	0	0.02
AC002480.3	0.47	0.35	0.59	0.23	0.41	0.22
AC002480.4	0	0	0.17	0	0	0
AC002480.5	0	0.3	0.09	0.05	0	0.09
AC002486.2	0	0	0	0	0	0
AC002486.3	0	0	0	0	0	0
AC002511.2	0	0	0	0	0	0
AC002511.3	0	0	0	0	0	0
AC002519.6	0	0	0	0	0	0
AC002519.8	0	0	0.01	0.04	0	0
AC002523.1	0	0	0	0	0	0
AC002530.1	0	0	0	0	0	0
AC002539.1	0	0	0	0	0	0
AC002539.2	0	0	0	0	0	0
AC002542.2	0	0	0	0	0	0
AC002543.2	0.46	0.58	0.56	0.35	0.58	0.37
AC002550.5	0.21	0	0.33	0.36	0	0
AC002550.6	0.26	0	0.77	0.69	0	0.33
AC002551.1	0	0	0	0.42	0	0
AC002553.4	0	0	0	0	0	0.54
AC002558.1	0	0	0	0	0	0
AC002978.1	0	0	0	0	0	0
AC002979.1	0	0	0	0	0	0
AC002981.1	0	0	0	0	0	0
AC002984.2	0	0	0	0	0	0.24
AC002985.3	0	0	0	0	0	0
AC003001.1	0	0	0	0	0	0
AC003002.4	0	0	0	0	0	0
AC003002.6	0	0	0	0	0	0
AC003003.5	0	0.02	0	0	0	0
AC003005.2	0.14	0.16	0.2	0	0	0.18
AC003005.4	0	0	0	0	0	0.17
AC003006.1	0	0	0	0	0	0
AC003006.7	0	0	0	0	0.18	0
AC003009.1	0	0	0	0	0	0
AC003045.1	0	0	0	0	0	0
AC003075.4	1.25	1.94	1.35	0.28	1.25	0.5
AC003080.4	0	0.16	0.2	0	0.11	0
AC003084.2	0	0	0	0	0	0
AC003088.1	0	0	0	0	0	0
AC003090.1	0	0	0	0	0	0
AC003092.1	0	0	0	0	0	0
AC003092.2	0	0	0	0	0	0
AC003101.1	0	0	0	0	0	0
AC003104.1	0.36	0.26	0.45	0.41	0.49	0.25
AC003658.1	0	0	0	0	0	0
AC003664.1	0	0	0	0	0	0
AC003666.1	0	0	0	0	0	0
AC003681.1	0	0	0	0	0	0
AC003682.16	0	0	0	0	0	0
AC003682.17	0	0	0	0	0	0
AC003688.1	0	0	0	0	0	0
AC003956.1	0	0	0	0	0	0
AC003958.2	0.02	0	0	0	0	0
AC003958.6	0	0	0	0	0	0
AC003968.1	0	0	0	0	0	0
AC003973.1	0	0	0	0	0	0
AC003973.3	0	0	0	0	0	0.02
AC003973.4	0	0	0	0	0	0
AC003973.5	0	0	0	0	0	0
AC003984.1	0	0	0	0	0	0
AC003985.1	0	0	0	0	0	0
AC003986.5	0	0	0	0	0	0
AC003986.6	0	0	0	0	0	0
AC003986.7	0	0	0	0	0	0
AC003988.1	0	0	0	0	0	0
AC003989.3	0	0	0	0	0	0
AC003989.4	0.56	0.52	1.09	1.22	0.9	0.29
AC003991.3	0.04	0.1	0.38	0.06	0.01	0
AC004000.1	0	0	0	0	0	0
AC004000.2	0	0	0	0	0	0
AC004004.2	0	0	0	0	0	0
AC004006.2	0	0	0	0	0	0
AC004009.1	0	0	0	0	0	0
AC004009.2	0	0	0	0	0	0
AC004009.3	0	0	0	0	0	0
AC004012.1	0.25	0.44	0.19	0	0	0
AC004014.3	0	0	0	0	0	0
AC004016.1	0	0	0	0	0	0
AC004019.10	0	0	0	0	0	0
AC004019.13	0	0.1	0.16	0	0	0.08
AC004022.7	0	0	0	0	0	0
AC004022.8	0.04	0.05	0	0	0	0
AC004051.2	0	0	0	0	0	0
AC004052.1	0	0	0	0	0	0
AC004053.1	0	0	0	0	0	0
AC004053.2	0	0	0	0	0	0
AC004054.1	0	0	0	0	0	0
AC004057.1	69.06	44.37	51.48	55.35	40.09	55.24
AC004062.2	0.09	0	0	0	0	0
AC004063.1	0	0	0	0	0	0
AC004066.2	0	0.15	0	0	0.1	0
AC004066.3	0	0.13	0.16	0	0	0
AC004067.5	0.77	0.72	0.52	0.21	0.5	0.3
AC004069.1	0	0	0	0	0	0
AC004069.2	0	0	0.09	0	0.38	0
AC004070.1	0	0	0	0	0	0
AC004074.4	0	0	0	0	0	0
AC004076.5	0.14	0.15	0.3	0.14	0.14	0.16
AC004076.7	0	0	0	0	0	0
AC004076.9	0	0	0	0	0	0.2
AC004079.1	0	0	0	0	0	0
AC004108.1	0	0	0	0	0	0
AC004112.4	0	0	0	0	0	0
AC004125.3	0	0	0	0	0	0
AC004129.7	0	0	0	0	0	0
AC004129.9	0	0	0	0	0	0
AC004156.3	0.07	0.08	0.02	0.03	0.02	0.07
AC004158.1	0	0	0.25	0.81	0.46	0
AC004158.3	0.29	0.32	0.22	0.26	0.32	0.36
AC004159.1	0	0	0	0	0	0
AC004160.4	0	0	0	0	0	0
AC004221.2	0	0	0.09	0	0	0
AC004231.2	0	0	0	0	0	0
AC004237.1	0.3	0	0.15	0	0.21	0
AC004257.1	0	0	0	0	0	0
AC004381.6	3.62	4.18	3.86	3.04	3.66	2.45
AC004381.7	0	0	0	0	0	0
AC004383.3	0.9	1.07	0	0	0	0
AC004386.3	0	0	0	0	0	0
AC004386.4	0	0	0	0	0	0
AC004448.2	0	0	0	0	0	0
AC004448.5	0	0	0	0	0	0
AC004449.6	0	0.7	0.15	0	0	0.26
AC004453.1	0	0	0	0	0	0
AC004453.8	0.93	1.63	2.43	1.26	3.64	2.69
AC004458.1	0	0	0	0	0	0
AC004460.1	0	0	0	0	0	0
AC004461.4	0	0	0	0	0	0
AC004470.1	0	0	0	0	0	0
AC004471.10	0	0.06	0.04	0	0.18	0
AC004471.9	0.11	0.12	0.24	0.29	0	0.28
AC004477.1	0	0	0	0	0	0
AC004485.3	0	0	0	0	0	0
AC004490.1	0.14	0.11	0.13	0.02	0.09	0.04
AC004492.1	0	0	0	0	0	0
AC004510.3	0	0	0	0	0	0
AC004520.1	0	0	0	0	0	0
AC004535.2	0	0	0	0	0	0
AC004538.3	0	0	0	0.03	0	0
AC004540.4	0.43	0.45	0.22	0.26	0.16	0
AC004540.5	1.37	0.68	0.69	1.32	1.87	1
AC004541.1	0	0	0	0	0	0
AC004543.1	0	0	0	0	0	0
AC004543.2	0	0	0	0	0	0
AC004549.6	0	0	0.03	0	0	0.05
AC004552.1	0	0	0	0	0	0
AC004593.3	0.13	0.07	0.09	0	0	0
AC004595.1	0	0	0	0	0	0
AC004603.4	0	0	0	0	0	0
AC004623.2	0	0	0	0.23	0	0
AC004623.3	0.58	0.54	0.74	0.74	0.7	1.4
AC004637.1	0	0.18	0	0	0	0
AC004655.1	0	0	0	0	0	0
AC004656.1	0	0	0	0	0	0
AC004673.1	0	0	0	0	0	0
AC004691.1	0	0	0	0	0	0
AC004691.5	0	0.42	0.18	0.16	0	0
AC004692.4	0	0	0	0	0	0
AC004692.5	0	0	0	0	0	0
AC004699.1	0	0	0	0	0	0
AC004702.2	0	0	0	0	0	0
AC004744.3	0	0	0	0	0	0
AC004745.1	0	0	0	0	0	0
AC004754.3	0	0	0	0	0.08	0.06
AC004769.1	0	0	0	0	0	0
AC004775.5	0	0.08	0	0.09	0.11	0
AC004791.2	0	0	0	0	0	0
AC004812.1	0	0	0	0	0	0
AC004813.1	0	0	0	0	0	0
AC004816.1	0	0	0	0	0	0
AC004819.1	0	0	0	0	0	0
AC004824.1	0	0	0	0	0	0
AC004824.2	0	0	0	0	0	0
AC004832.1	0	0	0	0	0	0
AC004837.1	0	0	0	0	0	0
AC004837.3	0	0	0	0	0	0
AC004837.4	0	0	0	0	0	0
AC004837.5	0.36	0.17	0.27	0.2	0.12	0
AC004840.8	0	0	0	0.13	0.47	0
AC004846.1	0	0	0	0	0	0
AC004850.1	0	0	0	0	0	0
AC004853.1	0	0.06	0	0	0	0
AC004854.4	0	0	0	0	1.56	0
AC004854.5	0	0	0	0	0	0
AC004862.6	0	0.03	0	0	0	0
AC004866.1	0	0	0	0	0	0
AC004866.3	0	0	0	0	0	0
AC004869.2	0	0	0	0	0	0
AC004869.3	0	0	0	0	0	0
AC004870.3	0	0	0	0	0	0
AC004870.4	0	0	0	0	0	0
AC004870.5	0	0	0	0	0	0
AC004875.1	0	0	0	0	0	0
AC004878.2	0	0	0.1	0	0.32	0
AC004878.8	0	0	0	0	0	0
AC004893.10	0.15	0.45	0.2	0.2	0.19	0.2
AC004893.11	0.36	0.51	0.64	0.38	0.98	0.14
AC004895.1	0	0	0	0	0	0
AC004895.4	0	0	0	0.18	0.2	0
AC004899.3	0	0	0	0	0	0
AC004901.1	0	0	0	0	0	0
AC004906.3	0	0	0	0	0	0
AC004911.2	0	0	0	0	0	0
AC004915.1	0	0	0	0	0	0
AC004920.2	0	0	0	0	0	0
AC004920.3	0	0	0	0	0	0
AC004924.1	0	0	0	0	0	0
AC004932.1	0	0	0	0	0	0
AC004938.5	0	0	0	0	0	0
AC004941.3	0.01	0	0	0	0	0
AC004941.5	0	0	0	0	0	0
AC004943.1	0	0	0	0	0	0
AC004945.1	0	0	0	0	0	0
AC004946.1	0	0	0	0	0	0
AC004947.2	0.1	0.02	0.05	0.02	0	0.12
AC004951.5	0	0	0	0	0	0
AC004951.6	0.53	0.66	1.11	0.52	0.62	0.94
AC004953.1	0	0	0	0	0	0
AC004967.7	0	0	0.14	0	0	0
AC004969.1	0	0	0	0	0	0
AC004980.1	0	0	0	0	0	0
AC004980.10	0.29	1.18	0.43	0	0	0.19
AC004980.7	1.67	1.87	1.7	1.33	1.78	1.52
AC004980.8	0	0	0	0	0	0
AC004980.9	0	0	0	0	0	0
AC004984.1	0	0	0	0	0	0
AC004985.12	0	0	0	0	0	0
AC004987.10	0	0	0	0	0	0
AC004987.9	0	0.09	0.06	0	0	0
AC004988.1	0	0	0	0	0.04	0.06
AC005000.1	0	0	0	0	0	0
AC005008.2	0	0	0	0	0	0
AC005008.3	0	0	0	0	0	0
AC005009.1	0	0	0	0	0	0
AC005009.2	0	0	0	0	0	0
AC005013.5	0	0	0	0	0	0
AC005014.5	0.04	0.01	0.02	0	0.06	0
AC005017.2	0	0	0	0	0	0
AC005019.2	0	0	0	0	0	0
AC005019.3	0	0	0	0	0	0
AC005020.1	0	0	0	0	0	0
AC005024.1	0	0	0	0	0	0
AC005027.3	0	0	0	0	0	0
AC005033.6	0	0	0	0	0	0
AC005034.2	0	0	0	0	0	0
AC005037.1	0	0	0	0	0	0
AC005037.3	0.61	0.71	0.46	0	0.97	0.39
AC005040.3	0	0	0	0	0	0
AC005041.11	0	0	0	0	0	0
AC005042.1	0	0	0	0	0	0
AC005042.2	1.01	1.76	2.31	1.03	1.22	1.48
AC005042.3	0	0	0	0	0	0
AC005042.4	0.52	0.56	0.65	0.29	0.7	0.57
AC005042.5	0	0	0	0	0	0
AC005048.1	0	0	0	0	0	0
AC005052.1	0	0	0	0	0	0
AC005062.2	0.4	0.66	0.51	0.08	0.68	0.16
AC005071.1	0	0	0	0	0	0
AC005071.2	0	0	0	0	0	0
AC005071.3	0	0	0	0	0	0
AC005071.4	0	0	0	0	0	0
AC005076.5	0.07	0.08	0.05	0.18	0.11	0.09
AC005077.14	0.2	0.15	0.18	0.2	0.26	0.19
AC005077.5	0	0	0	0	0	0
AC005077.7	0	0	0	0	0	0
AC005077.8	0	0	0	0	0	0
AC005077.9	0	0	0	0	0	0
AC005082.1	0	0	0	0	0	0
AC005082.12	0.04	0.07	0.01	0.03	0.06	0
AC005083.1	0	0.19	0.37	0	0.4	0.22
AC005086.1	0	0	0	0	0	0
AC005086.2	0	0	0	0	0	0
AC005086.3	0	0	0	0	0	0
AC005088.1	0	0	0	0	0	0
AC005094.2	0	0	0	0	0	0
AC005102.1	0	0	0.12	0	0	0
AC005104.3	0.57	0.66	0.42	0	0.3	0.24
AC005105.2	0	0	0	0	0	0
AC005150.1	0	0	0	0	0	0
AC005150.2	0	0	0	0	0	0
AC005150.3	0	0	0	0	0	0
AC005152.3	0	0	0.29	0	0.6	0
AC005154.6	3.14	3.27	3.32	5.12	4.71	6.4
AC005154.7	0	0.1	0.1	0.05	0.05	0
AC005154.8	0.29	0	0.43	0	0.9	0.74
AC005158.1	0	0	0	0	0	0
AC005159.1	0	0	0	0	0	0
AC005160.3	0	0	0	0	0	0
AC005162.4	0	0	0	0	0	0
AC005162.5	0	0	0	0	0	0
AC005176.1	0	0	0	0	0	0
AC005176.2	0	0	0	0	0	0
AC005176.3	0	0	0	0	0	0
AC005178.1	0	0	0	0	0	0
AC005187.1	0	0	0	0	0	0
AC005189.6	0	0	0	0	0	0
AC005197.2	0	0	0	0.22	0	0
AC005204.1	0	0	0	0	0	0
AC005215.1	0	0	0	0	0	0
AC005220.3	0	0	0	0.15	0	0
AC005224.2	0.43	0.34	0.36	0.5	0.43	0.63
AC005227.1	0	0	0	0	0	0
AC005229.1	0	0	0	0	0	0
AC005229.5	0	0	0	0	0	0
AC005229.7	0	0	0	0	0	0
AC005235.1	0	0	0	0	0	0
AC005237.2	0	0	0	0	0	0
AC005237.4	0	0	0	0.15	0	0
AC005251.3	0	0	0	0	0	0
AC005253.2	1.12	1.22	0.92	0.99	1.89	1.71
AC005253.4	0	0	0	0	0	0
AC005255.3	0	0	0	0	0	0
AC005255.5	0	0	0	0	0	0
AC005255.6	0	0	0	0	0	0
AC005256.1	8.27	4.15	6.07	3.61	4.52	4
AC005262.2	0	0	0	0	0	0
AC005262.3	0	0	0.06	0	0	0.01
AC005262.4	0	0	0	0	0	0
AC005264.2	0	0.02	0.01	0	0	0
AC005276.1	0	0	0	0	0	0
AC005281.1	0	0	0	0.15	0.18	0.15
AC005281.2	0.1	0	0.04	0	0.17	0.07
AC005284.1	0	0	0	0	0	0
AC005284.2	0	0	0	0	0	0
AC005288.1	0	0	0	0	0	0
AC005300.5	0	0	0	0	0	0
AC005301.8	0	0	0	0	0	0
AC005304.1	0	0	0	0	0	0
AC005306.3	1.22	0	0.05	0.72	0.09	0.48
AC005307.1	0	0	0	0	0	0
AC005307.3	0	0	0	0	0	0
AC005324.6	0	0	0	0	0	0
AC005324.7	0	0	0	0	0	0
AC005329.7	0.02	0.05	0.03	0.03	0	0.01
AC005330.2	0	0.08	0.16	0.05	0	0.23
AC005336.4	0.9	0.76	0.52	0.8	1.06	0.86
AC005336.5	0	0	0	0	0	0
AC005339.1	0	0	0	0	0	0
AC005339.2	1.78	3.67	3.31	2.92	1.29	4.04
AC005351.1	0.13	0.15	0.29	0.09	0	0
AC005355.1	0	0	0	0.1	0	0
AC005355.2	1	0.75	0.96	0.92	2.4	1.2
AC005355.3	0.46	0	0.23	0	0.24	0.59
AC005357.1	0	0	0	0	0	0
AC005358.3	0	0	0	0	0	0
AC005363.11	0	0	4.35	0	0	3.58
AC005363.9	1.66	0	0	0.09	0.05	0
AC005371.1	0	0	0	0	0	0
AC005375.1	0	0	0	0	0	0
AC005387.2	0	0	0	0	0.3	0
AC005387.3	0	0	0	0	0	0
AC005391.2	0	0	0	0	0	0
AC005392.13	0	0	0	0	0	0
AC005394.1	0	0	0	0	0	0
AC005412.1	0	0	0	0	0	0
AC005477.1	0.38	0.18	0.5	0.17	0.45	0.2
AC005480.1	0.92	0	0.17	0	0	0
AC005481.5	0.1	0.11	0.14	0.14	0.12	0.28
AC005487.2	0	0	0	0	0	0
AC005488.11	0	0	0	0	0	0
AC005498.1	0	0	0	0	0	0
AC005498.3	0	0	0	0	0	0
AC005498.4	0	0	0	0	0	0
AC005513.1	0	0	0	0	0	0
AC005514.2	0	0	0	0	0	0
AC005517.3	0.45	0.7	1.23	1.22	2.38	2.9
AC005518.2	0	0	0	0	0	0
AC005519.4	0.12	0.32	0.4	0.58	0.77	0.83
AC005522.6	0	0	0	0	0	0
AC005522.7	1.75	2.22	1.26	0.96	0.28	0.92
AC005523.2	4.09	3.5	3.85	2.71	2.63	2.71
AC005523.3	0.22	0.25	0.16	0	0	0
AC005532.5	0	0	0	0	0	0.36
AC005534.6	0	0.46	0.44	0	0	0
AC005534.8	0.14	0.08	0.26	0	0	0.09
AC005537.2	0	0	0	0	0	0
AC005538.1	0	0	0	0	0	0
AC005538.3	0	0	0	0	0	0
AC005538.5	0	0	0	0	0	0
AC005539.2	0	0	0	0	0	0
AC005540.1	0	0	0	0	0	0
AC005540.3	0.2	0.66	0.25	0.18	1.13	0.86
AC005546.2	0.52	0	0.78	0.36	0	0.67
AC005549.1	0	0	0	0	0	0
AC005549.2	0	0	0	0	0	0
AC005550.3	0	0	0	0	0	0
AC005550.5	0	0	0	0	0	0
AC005559.3	0	0	0.04	0	0.09	0
AC005562.1	0.82	1.33	1	1.8	1.43	0.7
AC005562.2	0	0	0	0	0	0
AC005578.3	0.09	0.05	0.03	0.06	0	0
AC005588.2	0	0	0	0	0	0
AC005592.1	0	0	0.01	0	0	0.02
AC005592.2	0	0	0.55	0.17	0.39	0
AC005592.3	0	0	0	0	0	0
AC005593.2	0.27	0	0	0	0	0
AC005597.1	0	0	0	0	0	0
AC005599.1	0	0	0	0	0	0
AC005606.14	0	0	0	0	0	0
AC005606.15	0.51	1.39	1.17	0.34	5.31	1.52
AC005609.16	0	0	0	0	0	0
AC005609.17	0	0	0	0	0	0
AC005609.18	0	0	0	0	0	0
AC005609.19	0	0	0	0	0	0
AC005609.2	0	0	0	0	0	0
AC005609.20	0	0	0	0	0	0
AC005614.3	0.01	0.03	0	0.01	0	0.01
AC005614.5	0	0.45	0	0.3	1.27	0
AC005616.1	0	0	0	0	0	0
AC005616.2	0	0	0	0	0	0
AC005618.6	0.07	0.08	0.07	0.08	0.15	0.08
AC005618.8	0	0	0.09	0	0	0
AC005618.9	0	0	0	0	0	0
AC005621.1	0	0	0	0	0	0
AC005624.2	0	0	0	0.42	0.48	0
AC005625.1	0	0	0.12	0	0	0
AC005626.3	0	0	0	0	0	0
AC005631.1	0	0	0	0	0	0
AC005668.1	0	0	0	0	0	0
AC005682.5	3.46	3.54	3.86	1.52	2.02	0.7
AC005682.6	0.03	0.07	0	0	0	0
AC005686.1	0	0	0	0	0	0
AC005701.1	0	0	0	0	0	0
AC005702.1	0	0	0	0	0	0
AC005702.2	0	0	0	0	0	0
AC005702.3	0	0	0	0	0	0
AC005702.4	0	0	0	0	0	0
AC005703.2	0	0	0	0	0	0
AC005703.3	0	0	0	0	0	0
AC005722.4	0	0	0	0	0	0
AC005725.1	0	0	0	0	0	0
AC005730.2	0	0	0	0	0	0
AC005740.3	0	0	0	0	0	0
AC005740.4	0	0	0	0	0	0
AC005740.5	0	0	0	0	0	0
AC005740.6	0.15	0.06	0.07	0.13	0.08	0.06
AC005741.2	0.2	0	0.3	0	0.63	0
AC005752.10	0.03	0.16	0.03	0.05	0.06	0.09
AC005753.1	0	0.11	0	0	0.15	0.12
AC005754.7	0	0	0	0	0	0
AC005754.8	0	0	0	0	0	0
AC005757.6	0	0.57	0	0	0	0
AC005757.7	0.15	0	0.01	0.08	0	0
AC005758.1	0	0	0	0	0	0
AC005772.2	0	0	0	0	0	0
AC005775.2	0.22	0	0.05	0.11	0.12	0.1
AC005776.1	3.53	4.21	3.29	4.8	0	1.11
AC005777.3	0	0	0	0	0	0
AC005779.2	0	0	0	0	0	0.15
AC005780.1	0	0	0	0	0	0
AC005783.1	0	0	0	0	0	0
AC005785.2	0.32	0.21	0.23	0.17	0.37	0.11
AC005785.5	0.37	0.54	0.34	0	0.74	0
AC005786.3	0	0	0	0	0	0
AC005786.5	0	0	0	0	0	0
AC005786.6	0.08	0	0.06	0	0	0
AC005786.7	4.92	6.49	7.38	2.54	3.66	3.85
AC005789.9	0	0	0	0	0	0
AC005794.1	0	0	0	0	0	0
AC005795.1	0	0.16	0.29	0	0	0
AC005796.2	0	0	0	0	0	0
AC005808.3	0	0	0	0	0	0
AC005822.1	0.09	0.05	0.07	0	0.14	0.11
AC005828.1	0	0	0	0	0	0
AC005838.2	0	0	0	0	0	0
AC005863.1	0	0	0.01	0	0	0
AC005863.2	0	0	0	0	0	0
AC005901.1	0	0	0	0	0	0
AC005915.1	0.02	0.02	0.01	0	0.03	0
AC005926.1	0	0	0	0	0	0
AC005932.1	0.05	0	0.07	0	0	0
AC005943.2	0	0	0	0	0	0
AC005943.6	0	0	0	0	0	0
AC005944.2	0.87	0	0	1.85	0.45	0.2
AC005954.3	0	0	0	0	0	0
AC005954.4	0	0	0	0	0	0
AC006000.5	0	0	0	0	0	0
AC006003.3	0	0	0	0	0	0
AC006004.1	0	0	0	0	0	0
AC006007.1	0	0	0	0	0	0
AC006011.4	8.82	4.71	9.32	5.21	5.57	8
AC006014.7	0.52	0.61	0.49	0.35	0	0.35
AC006014.8	0.38	0.22	0.42	0.13	0.61	0.8
AC006019.1	0	0	0	0	0	0
AC006019.3	0	0	0	0	0	0
AC006019.4	0	0	0	0	0	0
AC006022.4	0	0	0	0	0	0
AC006026.1	0	0	0	0	0	0
AC006026.12	0	0	0	0	0	0
AC006026.13	0	0	0	0	0	0
AC006026.2	0	0	0	0	0	0
AC006026.9	0	0	0	0	0	0
AC006028.11	0	0	0	0	0	0.31
AC006033.22	0	0	0	0	0	0
AC006037.2	0	0	0	0	0	0
AC006041.1	0	0	0	0	0	0
AC006042.6	0.13	0.45	0.1	0.18	0.83	0.5
AC006042.7	0	0	0	0	0	0
AC006042.8	0.22	0.16	0.38	0.3	0.18	0.22
AC006050.2	0	0	0	0	0	0
AC006070.12	0	0	0	0	0	0
AC006076.1	0	0	0	0	0	0
AC006077.3	2.44	1.02	1.04	0.94	1.38	0.9
AC006077.4	0	0.48	0	0	0	0
AC006088.1	0	0	0	0	0	0
AC006115.1	0	0	0	0	0	0
AC006115.6	0	0	0	0	0	0
AC006116.1	0	0	0	0	0	0
AC006116.12	0	0	0	0	0	0
AC006116.13	0.09	0	0	0	0	0
AC006116.14	0	0	0	0	0	0
AC006116.15	0	0	0	0	0	0
AC006116.17	0.08	0.06	0.04	0.04	0.09	0.06
AC006116.19	0.34	0.67	0.51	0	0	0
AC006116.20	0.18	0.14	0.08	0.17	0.56	0
AC006116.21	0	0	0	0	0	0
AC006116.22	0.02	0	0	0	0	0
AC006116.24	0	0	0	0	0	0
AC006116.27	0.07	0.08	0	0	0	0
AC006126.3	0.12	0	0	0	0	0.32
AC006126.4	0	0	0	0	0	0
AC006128.2	1.08	0.9	0.85	0.57	0.94	0.88
AC006129.1	0	0	0	0	0	0
AC006129.2	0	0	0	0	0	0
AC006129.3	0	0	0	0	0	0
AC006130.1	0	0	0	0	0	0
AC006130.3	0	0	0	0	0.14	0
AC006130.4	0	0	0	0	0	0
AC006133.3	0	0	0	0	0	0
AC006133.7	0	0	0	0	0	0
AC006145.1	0	0	0	0	0	0
AC006145.4	0	0	0	0	0	0
AC006150.1	0	0	0	0	0	0
AC006150.2	0	0	0	0	0	0
AC006153.3	0	0	0	0	0	0
AC006159.4	0	0	0	0	0	0
AC006159.5	0	0	0	0	0	0
AC006160.5	0.28	0	0.21	0.19	0.11	0.18
AC006195.2	0	0.06	0	0.28	0	0
AC006196.1	0	0	0.01	0	0	0
AC006227.1	0	0	0	0	0	0
AC006262.10	0	0	0	0	0	0
AC006262.11	0	0	0	0	0	0
AC006262.4	0	0	0	0	0.16	0
AC006262.5	3.2	5.35	5.32	4.77	10.61	10.23
AC006272.1	0	0	0	0	0	0
AC006272.2	0	0	0	0	0	0
AC006273.4	0.28	0.26	0	0.15	0.18	0.07
AC006273.5	1.32	0.59	1.33	0.21	0.98	0.89
AC006277.2	0	0	0.2	0.09	0.85	0.26
AC006277.3	0.96	0.7	0.68	0.85	1.06	0.89
AC006288.1	0	0	0	0	0	0
AC006296.1	0	0	0	0	0	0
AC006296.2	0	0	0	0	0	0
AC006322.1	0	0	0	0	0	0
AC006326.3	0	0	0	0	0	0
AC006328.1	0	0	0	0	0	0
AC006328.2	0	0	0	0	0	0
AC006328.3	0	0	0	0	0	0
AC006328.4	0	0	0	0	0	0
AC006328.9	0	0	0	0	0	0
AC006335.10	0	0	0	0	0	0
AC006335.11	0	0	0	0	0	0
AC006335.2	0	0	0	0	0	0
AC006335.6	0	0	0	0	0	0
AC006355.3	0	0	0	0	0	0
AC006366.3	0	0	0	0	0	0
AC006369.2	0	0	0	0	0	0
AC006369.3	0	0	0	0	0	0
AC006371.1	0	0	0	0	0	0
AC006372.4	0	0	0	0	0	0
AC006372.5	0	0	0	0	0	0
AC006372.6	0	0	0	0	0	0
AC006373.1	0	0	0	0	0	0
AC006377.1	0	0	0	0	0	0
AC006378.2	0	0	0	0	0	0
AC006380.1	0	0	0	0	0	0
AC006380.3	0	0	0	0	0	0
AC006386.1	0	0	0	0	0	0
AC006390.4	0	0	0	0	0	0
AC006427.2	0	0	0	0	0	0
AC006445.1	0	0	0	0	0	0
AC006445.6	0	0	0	0	0	0
AC006445.7	0	0.19	0	0	0	0
AC006449.2	7.02	5.55	7.57	1.57	7.88	9.61
AC006452.1	0	0	0	0	0	0
AC006452.2	0	0	0	0	0	0
AC006458.3	0	0	0	0	0	0
AC006460.2	0.07	0	0.05	0	0	0
AC006461.1	0	0	0	0	0	0
AC006461.2	0.5	0.59	0.37	0	0.76	0
AC006466.5	0	0	0	0	0	0
AC006478.1	0	0	0	0	0	0
AC006480.1	0	0	0	0	0	0
AC006482.1	0	0	0	0	0	0
AC006483.1	0	0	0	0	0	0
AC006483.5	0.6	0.71	0	0	0	0
AC006486.10	0.46	0.69	0.55	0.12	0.23	0.23
AC006486.9	0	0	0	0	0	0.28
AC006487.1	0	0	0	0	0	0
AC006499.1	0	0	0.03	0	0	0
AC006499.2	0	0	0.1	0	0	0
AC006499.3	0.07	0	0	0	0	0
AC006499.4	0	0	0	0	0	0
AC006499.5	0.08	0.09	0	0	0	0
AC006499.6	0.06	0	0.04	0	0	0
AC006499.7	0	0.46	0.07	0	0.16	0
AC006499.9	0	0	0	0	0	0
AC006509.4	0	0	0	0	0	0
AC006509.7	0	0	0	0	0	0
AC006534.1	0	0	0	0	0	0
AC006534.2	0	0	0	0	0	0
AC006534.3	0	0	0	0	0	0
AC006538.1	0.23	0.18	0.19	0.1	0	0.13
AC006538.4	0	0	0	0	0	0
AC006538.8	0	0	0	0	0	0
AC006539.1	0	0	0	0	0	0
AC006539.2	0	0	0	0	0	0
AC006539.3	0	0	0	0	0	0
AC006539.6	0	0	0	0	0	0
AC006547.13	0.99	1.4	0.85	0.4	0.81	1.23
AC006547.15	0	0	0	0	0	0
AC006547.8	0	0	0	0.45	0	0
AC006548.19	0	0	0	0	0	0
AC006548.26	0	0	0	0	0	0
AC006548.28	0	0	0	0	0	0
AC006552.1	0	0	0	0	0	0
AC006557.1	0	0	0	0	0	0
AC006840.1	0	0	0	0	0	0
AC006925.1	0	0	0	0	0	0
AC006926.1	0	0	0	0	0	0
AC006942.4	0	0	0	0	0	0
AC006946.12	0	0.58	0.73	0.66	0	0
AC006946.15	0.15	0.2	0	0	0.12	0
AC006946.16	0	0	0	0	0	0
AC006946.17	0	0	0	0	0	0
AC006947.1	0	0	0	0	0	0
AC006960.5	0	0	0	0	0	0
AC006960.7	0	0	0	0	0	0
AC006978.6	0.77	0.57	0.71	0.38	0.79	0.77
AC006987.4	0	0	0	0	0	0
AC006987.5	0	0	0	0	0	0
AC006987.6	0	0	0	0	0	0
AC006988.1	0	0	0	0	0	0
AC006989.2	0	0	0	0	0	0
AC006994.1	0	0	0	0	0	0
AC006994.2	0	0	0	0	0	0
AC006994.3	0	0	0	0	0	0
AC007000.10	1.21	2.11	1.13	0.61	1.92	2.15
AC007000.11	0	0	0	0	0	0
AC007003.1	0	0	0	0	0	0
AC007006.1	0	0	0	0	0	0
AC007009.1	0.61	0	0.46	2.49	3.45	2.11
AC007009.2	0	0	0	0	0	0
AC007016.3	0	0	0	0	0	0
AC007036.4	0	0.23	0	0	0	0.25
AC007036.5	0	0.46	0.13	0	0.03	0
AC007036.6	0	0	0.06	0	0.13	0
AC007038.7	0.51	0.43	0.43	0.14	0.11	0.21
AC007040.1	0	0	0	0	0	0
AC007040.11	0.06	0.06	0.08	0.08	0.41	0.02
AC007040.2	0	0	0	0	0	0
AC007040.3	0	0	0	0	0	0
AC007040.6	0	0	0	0	0.25	0
AC007040.8	0	0	0	0	0	0
AC007041.1	0	0	0	0	0	0
AC007041.2	0.04	0.13	0.06	0	0.06	0.05
AC007050.1	0	0	0	0	0	0
AC007050.17	0.09	0.1	0.33	0	0	0
AC007056.1	0	0	0	0	0	0
AC007064.22	0	0	0	0	0	0
AC007064.24	0	0	0	0	0	0
AC007064.25	0	0	0	0	0	0
AC007078.4	1.09	0.89	1.26	0.72	1.12	0.92
AC007091.1	0	0	0	0	0	0
AC007096.1	0	0	0	0	0	0
AC007098.1	0	0	0	0	0	0
AC007099.1	0.18	0.17	0.72	0.2	0.18	0.05
AC007099.2	0	0	0	0	0	0
AC007106.1	0	0	0	0	0	0
AC007115.3	0	0	0	0	0	0
AC007126.1	0	0.01	0	0	0	0
AC007128.1	0.65	0.53	0.71	0.45	0.31	0.53
AC007131.1	0	0.02	0	0	0	0
AC007131.2	0	0	0	0	0	0
AC007131.3	0	0	0	0	0	0
AC007136.1	0	0	0	0	0	0
AC007161.5	0.26	0.08	0.07	0.09	0.42	0.09
AC007163.1	0	0	0	0	0	0
AC007163.2	0	0	0	0	0	0
AC007163.3	0.02	0.02	0.01	0	0	0
AC007163.6	0.11	0	0.04	0.15	0	0.22
AC007179.1	0	0	0	0	0	0
AC007179.2	0	0	0	0	0	0
AC007182.6	0	0	0.05	0.05	0.08	0
AC007191.4	0.53	0.52	0.75	0.5	0.28	0.57
AC007192.4	0	0	0.25	0	0	0
AC007192.6	1.04	1.22	1.26	2.62	0.76	0.8
AC007193.10	0	0	0	0	0	0
AC007193.6	0	0	0	0	0	0
AC007193.8	0	0	0	0	0	0
AC007193.9	1.01	0	0	1.04	0	0
AC007204.2	0	0	0	0	0	0
AC007204.3	0	0	0	0	0	0
AC007216.1	0	0	0	0	0	0
AC007224.1	0	0	0	0	0	0
AC007228.11	0	0	0	0	0	0
AC007228.5	0	0	0	0	0	0
AC007228.8	0	0	0	0	0	0
AC007228.9	0	0	0	0	0	0
AC007229.3	0.68	0	0.17	0	0	0.29
AC007237.2	0	0	0	0	0	0
AC007238.1	0.05	0.03	0.05	0	0	0.06
AC007241.1	0	0	0	0	0	0
AC007242.1	0	0	0	0	0	0
AC007246.3	2.2	1.13	2.18	1.27	4.09	3.93
AC007249.3	0	0	0	0	0	0
AC007250.4	0	0	0	0	0	0
AC007251.2	0	0	0	0	0	0
AC007253.1	0	0	0	0	0	0
AC007255.8	0.48	0.54	0.57	0.73	0.28	0.36
AC007256.5	0.38	0.49	0.23	0.2	0.33	0.21
AC007271.3	0	0	0	0	0	0
AC007272.3	0.01	0.28	0	0.31	0	0.6
AC007274.2	0	0	0	0	0	0
AC007274.5	0	0	0	0	0	0
AC007277.3	0.02	0	0	0	0	0
AC007278.2	0	0	0	0	0	0
AC007278.3	0	0	0	0	0	0
AC007279.1	0	0	0	0	0	0
AC007279.2	0.59	0.21	0.4	0.56	0.19	0.23
AC007283.4	0	0	0	0	0	0
AC007283.5	0	0	0	0	0.38	0.61
AC007285.1	0	0	0	0	0	0
AC007285.6	0.11	0.17	0.41	0.07	0.26	0
AC007285.7	0	0	0.3	0.18	0	0
AC007292.3	0.26	0.28	0.2	0.12	0.28	0.11
AC007292.4	0	0	0	0	0	0
AC007292.6	0.28	0	0.16	0.29	0.23	0
AC007292.7	0	0	0	1.5	0	0
AC007304.1	0	0	0	0	0	0
AC007308.7	0.32	0	0.12	1.5	0.56	0
AC007312.3	0	0	1.36	0	0	0
AC007317.1	0	0	0	0	0	0
AC007318.5	0.58	0.99	1.1	0.44	1.04	0.68
AC007319.1	0.06	0.07	0.19	0	0	0.49
AC007322.1	0	0	0	0	0	0
AC007322.3	0	0	0	0	0	0
AC007322.5	0	0	0	0	0	0
AC007322.7	0	0	0	0	0	0
AC007326.1	0	0	0	0	0	0
AC007326.10	0	0	0	0	0.01	0
AC007326.9	0	0	0	0	0	0
AC007327.5	0	0	0	0	0	0
AC007327.6	0	0	0	0	2.28	0
AC007333.1	0	0	0	0	0	0
AC007339.1	0	0	0	0	0	0
AC007339.2	0	0	0	0	0	0
AC007347.1	0	0	0	0	0	0
AC007349.4	0	0	0	0	0	0
AC007349.5	0	0	0	0	0	0
AC007349.7	0	0	0	0	0	0
AC007358.1	0	0	0	0	0	0
AC007359.6	0	0	0	0	0	0
AC007362.3	0.12	0	0	0	0	0
AC007364.1	0	0	0	0	0	0
AC007365.1	0	0	0.05	0.03	0	0
AC007365.2	0	0	0	0	0	0
AC007365.3	0.56	0	0.42	0	0	0.24
AC007365.4	0.17	0.2	0	0.23	0	0
AC007367.1	0	0	0	0	0	0
AC007375.1	0	0	0	0	0	0
AC007381.1	0	0	0	0	0	0
AC007381.3	0	0	0	0	0	0
AC007383.3	0.66	0.97	0.31	0.19	0.34	0.59
AC007383.4	0.31	0.21	0	0	0.16	0
AC007383.6	0	0	0	0	0	0
AC007384.1	0	0	0	0	0	0
AC007386.2	0	0	0	0	0	0
AC007386.3	0	0	0	0	0	0
AC007386.4	0.12	0	0	0	0.07	0.12
AC007387.2	0	0	0	0	0	0
AC007389.1	0	0	0	0	0.1	0.17
AC007389.2	0	0	0	0	2	0
AC007389.3	0	0	0	0	0	0
AC007389.4	0	0	0	0	0	0
AC007390.4	0	0	0	0	0	0
AC007391.2	0	0	0	0	0.22	0.36
AC007392.3	0	0	0	0	0	0
AC007392.4	0	0	0	0	0	0
AC007394.3	0.25	0	0	0.17	0.2	0
AC007395.3	0	0	0	0	0	0
AC007395.4	0	0	0	0	0	0
AC007402.1	0	0	0	0	0	0
AC007403.1	0	0	0	0	0	0
AC007403.2	0	0	0	0	0	0
AC007403.3	0	0	0	0	0	0
AC007405.4	0.14	0.38	0.22	0.21	0.17	0
AC007405.6	0.2	0.73	0.87	1.62	2.01	2.07
AC007405.8	0	0	0.19	0	0	0.15
AC007422.1	0	0	0	0	0	0
AC007435.1	0	0	0	0	0	0
AC007436.1	0	0	0	0	0	0
AC007450.1	0	0	0	0	0	0
AC007461.2	0.04	0.02	0.06	0	0.03	0.02
AC007463.2	0	0	0	0	0	0
AC007486.1	0	0	0	0	0	0
AC007511.1	0	0	0	0	0	0
AC007528.1	0	0	0	0	0	0
AC007528.2	0	0	0	0	0	0
AC007535.1	0	0	0	0	0	0
AC007551.1	0	0	0	0	0	0
AC007551.2	0	0	0	0	0	0
AC007556.3	0	0	0	0	0	0
AC007557.1	0	0	0	0	0	0
AC007557.2	0	0	0	0	0	0
AC007557.3	0	0	0	0	0	0
AC007557.4	0	0	0	0	0	0
AC007557.5	0	0	0	0	0	0
AC007559.1	0	0	0	0	0	0
AC007560.1	0	0	0	0	0	0
AC007560.2	0	0	0	0	0	0
AC007562.1	0	0	0	0	0	0
AC007563.1	0	0	0	0	0	0
AC007563.3	0	0	0	0	0	0
AC007563.4	0	0	0	0	0	0
AC007563.5	0.11	0	0	0	0	0
AC007566.10	0.76	0.3	0.2	0	0	0.44
AC007567.1	0	0	0	0	0	0
AC007568.1	0	0	0	0	0	0
AC007611.1	0	0	0	0	0	0
AC007618.3	0	0	0	0.1	0	0
AC007620.3	0.33	0.02	0.31	0	0.09	0.09
AC007631.1	0	0	0	0	0	0
AC007652.1	0	0	0	0	0	0
AC007677.2	0	0	0	0	0	0
AC007679.1	0	0	0	0	0	0
AC007679.3	0	0	0	0	0	0
AC007679.4	0.22	0.26	0.5	0	0.35	0.29
AC007682.1	0	0	0	0	0	0
AC007682.2	0	0	0	0	0	0
AC007682.3	0	0	0	0	0	0
AC007682.4	0	0	0	0	0	0
AC007731.1	0	0	0	0	0	0
AC007731.2	0	0	0	0	0	0
AC007740.1	0	0	0	0	0	0
AC007742.3	0.24	0	0.36	0	0.37	0
AC007743.1	0.01	0.03	0	0	0	0.03
AC007750.1	0	0	0	0	0	0
AC007750.5	0	0	0	0	0	0.24
AC007773.1	0	0	0	0	0	0
AC007773.2	0.38	0.55	0.57	0.26	0.62	0.5
AC007787.2	0.05	0.03	0.06	0.14	0	0.07
AC007787.3	0.3	0.12	0	0	0.16	0.13
AC007790.4	0.33	0.45	0.88	0.35	0.11	0.51
AC007792.1	0	0	0	0	0	0
AC007795.1	0	0	0	0	0	0
AC007796.1	0	0	0	0	0	0
AC007842.1	0	0	0	0	0	0
AC007875.2	0	0	0	0	0	0
AC007879.1	0	0	0	0	0	0
AC007879.2	0	0	0	0	0.55	0
AC007879.3	0	0	0	0	0	0
AC007879.4	0	0	0	0	0	0
AC007879.5	0.12	0.15	0.14	0	0	0.79
AC007879.6	0	0	0	0	0	0
AC007879.7	0	0	0.05	0	0	0.16
AC007880.1	0	0	0	0	0	0
AC007880.2	0	0	0	0	0	0
AC007881.1	0	0	0	0	0	0
AC007881.4	0	0	0	0	0	0
AC007899.3	0.37	0.26	0.57	0.57	0.57	0.49
AC007906.1	0	0	0.11	0	0	0.1
AC007919.1	0	0	0	0	0	0
AC007919.18	0	0	0	0	0	0
AC007919.19	0.14	0.16	0.1	0	0.22	0
AC007919.2	0	0	0	0	0	0
AC007948.1	0	0	0	0	0	0
AC007950.1	0	0	0	0	0	0
AC007950.2	0.07	0.09	0.04	0.04	0.08	0.06
AC007952.4	0	0	0.05	0	0	0
AC007952.5	0.54	0.46	0.45	0.35	1.19	0.5
AC007952.6	0.13	0.22	0.15	0.1	0.15	0.17
AC007966.1	0.07	0	0.06	0.19	0.12	0.34
AC007967.2	0	0	0	0	0	0
AC007967.3	0	0	0	0	0	0
AC007967.4	0	0	0	0	0	0
AC007969.4	0	0	0	0	0	0
AC007969.5	0.55	1.29	0.82	0	0.58	0.47
AC007998.1	0	0	0	0	0	0
AC008041.1	0	0	0	0	0	0
AC008045.1	0	0	0	0	0	0
AC008060.1	0	0	0	0	0	0
AC008060.5	0	0	0	0	0	0
AC008060.7	0	0	0	0	0	0
AC008060.8	0	0	0	0	0	0
AC008063.2	0	0	0.2	0	0	0
AC008063.3	0	0	0	0	0	0
AC008065.1	0	0	0.29	0.52	0	0
AC008067.2	0	0	0	0	0	0
AC008069.1	0	0	0	0	0	0
AC008069.2	0	0	0	0	0	0
AC008072.1	0	0	0	0	0	0
AC008073.7	0	0	0	0	0	0
AC008073.9	0	0	0	0	0	0
AC008074.1	0	0.05	0	0.14	0.16	0
AC008074.3	0	0	0	0	0.24	0.1
AC008074.4	0	0	0	0	0	0
AC008074.5	0	0	0	0.28	0	0
AC008079.10	0.07	0.07	0.1	0.04	0.03	0.04
AC008079.9	0	0	0	0	0	0
AC008085.1	0	0	0	0	0	0
AC008088.4	0	0	0	0	0	0
AC008103.3	0	0	0	0	0	0
AC008103.4	0	0	0	0	0	0
AC008132.13	0	0	0	0	0	0.01
AC008132.14	0	0	0	0	0	0
AC008132.15	0	0	0	0	0	0
AC008154.4	0	0	0	0	0	0
AC008154.5	0	0	0	0	0	0
AC008155.1	0	0	0	0	0	0
AC008155.2	0	0	0	0	0	0
AC008163.4	0	0	0	0	0	0
AC008166.1	0	0	0	0	0	0
AC008169.1	0	0	0	0	0	0
AC008171.1	0	0	0	0	0	0
AC008173.1	0	0	0	0	0	0
AC008175.1	0	0	0	0	0	0
AC008264.4	0.32	0	0.24	0	0	0.82
AC008265.2	0	0	0	0	0	0
AC008268.1	0	0	0	0	0	0
AC008268.2	0	0	0	0	0.08	0
AC008269.2	0.18	0	0.2	0	0	0.46
AC008271.1	0	0	0	0	0	0
AC008277.1	0.11	0.13	0.14	0.51	0.56	0.39
AC008278.2	0	0	0	0	0	0
AC008278.3	0	0	0	0	0	0
AC008280.1	0	0	0	0	0	0.29
AC008280.3	0.11	0	0	0	0	0.29
AC008281.1	0.1	0.23	0.22	0	0	0.13
AC008391.1	0	0	0	0	0	0
AC008410.1	0	0	0	0	0	0
AC008427.2	0	0	0	0	0	0
AC008440.10	0	0.13	0.09	0	0.56	0.15
AC008440.5	0	0.9	0	0	0	0.32
AC008449.1	0	0	0	0	0	0
AC008464.1	0	0	0	0	0	0
AC008514.1	0	0	0	0	0	0
AC008521.1	0	0	0	0	0	0
AC008522.1	0.85	0.84	0.91	0.22	0.92	0.51
AC008536.1	0	0	0	0	0	0
AC008547.1	0	0	0	0	0	0
AC008562.1	0	0	0	0	0	0
AC008565.1	0	0	0	0	0	0
AC008581.1	0	0	0	0	0	0
AC008592.3	0.22	0	0.32	0	0.34	0
AC008592.4	0	0	0.13	0	0	0
AC008592.5	0	0	0	0	0	0
AC008592.7	0	0	0	0	0	0
AC008592.8	0	0	0.09	0	0	0
AC008598.1	0	0	0	0	0	0
AC008622.1	0	0	0	0	0	0
AC008623.1	0	0	0	0	0	0
AC008625.1	0	0	0	0	0	0
AC008641.1	0	0	0	0	0	0
AC008671.1	0	0	0	0	0	0
AC008674.1	0	0	0	0	0	0
AC008686.1	0	0	0	0	0	0
AC008691.1	0	0	0	0	0	0
AC008694.2	0.67	0	0	0	0	0
AC008694.3	0	0	0	0	0	0
AC008697.1	0.27	0.18	0.14	0.27	0.24	0.42
AC008703.1	0.08	0.02	0.03	0.08	0.03	0.08
AC008703.2	0	0	0	0	0	0
AC008737.1	0	0	0	0	0	0
AC008740.1	0	0	0	0	0	0
AC008746.10	0	0	0	0	0	0
AC008746.12	0.71	0.64	0.74	0.22	0.09	0.43
AC008746.3	0	0.3	0.1	0	0	0
AC008746.5	0	0	0	0	0	0
AC008746.9	0	0	0	0	0	0
AC008752.1	0	0	0	0	0	0
AC008753.1	0	0	0	0	0	0
AC008753.3	0	0	0	0	0	0
AC008753.4	0	0	0	0	0	0
AC008753.6	0	0	0	0	0	0
AC008756.1	0	0	0	0	0	0
AC008759.1	0	0	0	0	0	0
AC008780.1	0	0	0	0	0	0
AC008781.1	0	0	0	0	0	0
AC008781.7	0	0	0	0	0	0
AC008798.1	0	0	0	0	0	0
AC008810.1	0.19	1.4	0.86	0.13	0.46	0.29
AC008834.1	0	0	0	0	0	0
AC008834.2	0	0	0	0	0	0
AC008836.1	0	0	0	0	0	0
AC008850.3	0	0	0.25	0	0.52	0
AC008865.1	0	0	0	0	0	0
AC008869.1	0	0	0	0	0	0
AC008869.2	0	0	0	0	0	0
AC008906.1	0	0	0	0	0	0
AC008914.1	0	0	0	0	0	0
AC008937.2	0	0	0	0	0	0.12
AC008937.3	0.1	0	0.31	0	0.08	0.07
AC008938.1	0	0	0	0	0	0
AC008940.1	0	0	0	0	0	0
AC008949.1	0	0	0	0	0	0
AC008967.1	0	0	0	0	0	0
AC008982.2	0.15	0.51	0.22	0	0	0.19
AC008984.2	0	0	0	0	0	0
AC008984.5	0	0	0	0	0	0
AC008984.6	0	0	0	0	0	0
AC008984.7	0	0	0	0	0	0
AC008985.1	0.07	0.12	0.1	0.09	0.25	0.16
AC008991.1	0	0	0	0	0	0
AC008992.1	0	0	0	0	0	0
AC008993.2	2.51	2.45	2.03	0.98	2.55	1.89
AC008993.3	0	0	0	0	0	0
AC009005.2	1.98	1.27	1.6	1.98	1.41	1.9
AC009009.1	0	0	0	0	0	0
AC009014.3	0.43	0.25	0.47	0.07	0.2	0.32
AC009022.1	0	0	0.86	0.41	0	0
AC009035.1	0	0	0	0	0	0
AC009052.12	0	0	0	0	0	0
AC009060.1	0	0	0	0	0	0
AC009060.2	0.57	1.75	1.01	0.34	0.88	0.69
AC009060.3	0	0	0	0	0	0
AC009065.1	0	0	0	0	0	0
AC009065.2	0	0	0	0	0	0
AC009065.3	0	0	0	0	0	0
AC009065.4	0	0	0	0	0	0
AC009080.1	0	0	0	0	0	0
AC009081.1	0	0	0	0	0	0
AC009084.1	0	0	0	0	0	0
AC009095.4	0.38	0.15	0.31	0.26	0.21	0.29
AC009108.1	0	0	0	0	0	0
AC009108.2	0	0	0	0	0	0
AC009110.1	0	0	0	0	0	0
AC009120.10	0	1.12	0	0.22	0.25	0
AC009120.11	0.37	0.23	0.15	0	0.18	0.18
AC009120.3	0.64	0.56	0.72	0.44	1.02	0.62
AC009120.4	0	0.25	0.16	0	1.02	0
AC009120.5	0.95	0.63	1.11	0.18	1.08	0.88
AC009120.6	1.24	1.64	2.45	2.18	1.72	2.22
AC009120.8	0	0.17	0	0	0	0
AC009120.9	0	0	0	0	0	0
AC009121.1	0	0	0	0	0	0
AC009121.2	0	0	0	0	0	0
AC009127.1	0	0	0	0	0	0
AC009133.12	3.74	3.53	3.12	3.02	2.15	1.05
AC009133.15	6.43	4.57	3.27	2.6	1.92	1.15
AC009133.17	0	0	0	0	0	0
AC009133.21	0.28	0	0	0	0	0.24
AC009133.22	0.68	0.8	0.03	0.93	0	0
AC009133.23	0	0	0	0	0	0
AC009133.24	0	0	0	0	0	0
AC009134.1	0	0	0	0	0	0
AC009158.1	0	0	0	0	0	0
AC009159.1	0	0	0	0	0	0
AC009161.1	0	0	0	0	0	0
AC009166.5	0	0	0	0	0	0
AC009166.7	0	0	0	0	0	0
AC009196.1	0	0	0	0	0	0
AC009227.2	0	0	0	0	0	0
AC009227.3	0	0	0	0	0	0
AC009228.1	0	0	0	0	0	0
AC009229.5	0	0	0	0	0	0
AC009229.6	0	0	0	0	0	0
AC009236.2	0.12	0	0	0	0	0
AC009237.10	0	0	0	0	0	0
AC009237.11	0	0	0	0	0	0
AC009237.13	0	0	0	0	0	0
AC009237.14	0	0	0	0	0	0
AC009237.16	0	0	0	0	0	0
AC009237.17	0	0	0	0	0	0
AC009237.2	0	0	0	0	0	0
AC009237.4	0	0	0	0	0	0
AC009237.5	0	0	0	0	0	0
AC009237.6	0	0	0	0	0	0
AC009237.8	0	0	0	0	0	0
AC009238.6	0	0	0	0	0	0
AC009238.7	0	0	0	0	0	0
AC009238.8	0	0	0	0	0	0
AC009245.3	0.34	0.5	0.37	0.16	0.09	0.11
AC009260.1	0	0	0	0	0	0
AC009262.2	0	0	0	0	0	0
AC009263.2	0	0	0	0	0	0
AC009264.1	0	0	0	0	0	0
AC009274.6	0.31	0.37	0	0.84	0.48	0
AC009276.4	0	0	0	0	0	0
AC009297.1	0	0	0	0	0	0
AC009299.1	0	0	0	0	0	0
AC009299.2	0.17	0.61	0.84	0.7	0.71	0.38
AC009299.3	1.87	1.98	2.45	1.71	1.51	1.26
AC009299.4	0	0	0	0	0	0
AC009299.5	0.42	0.24	0	0.18	0	1.05
AC009302.2	0	0.31	0	0	0	0
AC009303.1	0.95	1.13	1.22	0.88	1.71	0.71
AC009303.2	0.16	0.16	0.68	0.07	0.44	0.29
AC009303.3	0	0	0	0	0	0
AC009305.1	0	0	0	0	0	0
AC009305.2	0	0	0	0	0	0
AC009310.1	0	0.84	0.13	0	0	0
AC009312.1	0	0	0	0	0	0
AC009313.1	0	0	0	0	0	0
AC009313.2	0	0	0	0	0	0
AC009336.1	0	0	0	0	0	0
AC009336.19	0	0.05	0	0	0	0
AC009362.2	0	0	0	0	0	0
AC009365.4	0	0	0	0	0	0
AC009403.2	0.23	0.99	0.97	0.46	1.01	0.67
AC009404.2	1.2	0.86	1.1	0.75	1.03	0.78
AC009406.1	0	0	0	0	0	0
AC009406.2	0	0	0	0	0	0
AC009410.1	0.33	0.86	0.37	0.56	0.26	0.11
AC009411.1	0	0	0	0	0	0
AC009411.2	0	0	0	0	0	0
AC009413.2	0	0	0	0	0	0
AC009414.1	0	0	0	0	0	0
AC009473.1	0	0	0	0	0	0
AC009474.1	0	0	0	0	0	0
AC009474.2	0	0	0	0	0	0
AC009477.7	0	0	0	0	0	0
AC009478.1	0	0	0	0	0	0
AC009478.2	0	0	0	0	0	0
AC009480.1	0	0	0	0	0	0
AC009480.3	0	0	0	0	0	0
AC009480.4	0	0	0	0	0	0
AC009487.4	0	0	0	0	0	0
AC009487.5	0	0	0	0	0	0
AC009487.6	0.15	0.15	0.17	0.11	0.16	0.15
AC009491.1	0	0	0	0	0	0
AC009491.2	0	0	0	0	0	0
AC009494.3	0	0	0	0	0	0
AC009495.1	0	0	0	0	0	0
AC009495.2	0	0	0.05	0	0	0
AC009495.3	0	0	0.1	0	0	0
AC009495.4	0	0	0	0	0	0
AC009498.1	0	0	0	0	0	0
AC009499.1	0	0	0	0	0	0
AC009500.2	0	0	0	0	0	0
AC009501.4	0.38	0.44	0.27	0.33	0.49	0.49
AC009502.1	0.13	0	0.3	0	0	0
AC009502.4	2.16	1.23	1.63	0.49	0.13	1.01
AC009505.2	0.18	0.06	0.3	0.09	0	0.17
AC009505.4	0	0	0	0	0	0
AC009506.1	0.25	0.27	0.3	0.26	0.09	0.33
AC009506.2	0.3	0	0.09	0	0	0
AC009508.1	0	0	0	0	0	0
AC009517.2	0	0	0	0	0	0
AC009518.2	0	0	0	0	0	0
AC009518.3	0	0	0	0	0	0
AC009518.4	0	0	0	0	0	0
AC009518.8	0.19	0.44	0.05	0.26	0	0.08
AC009531.2	0	0	0	0	0	0
AC009541.1	0	0	0	0	0	0
AC009542.2	0.04	0.03	0.11	0	0.07	0.17
AC009677.1	0	0	0	0	0	0
AC009695.1	0	0	0	0	0	0
AC009729.1	0	0	0	0	0	0
AC009758.1	0	0	0	0	0	0
AC009784.1	0	0	0	0	0	0
AC009784.3	0	0	0	0	0	0
AC009784.4	0	0	0	0	0	0
AC009800.1	0	0	0	0	0	0
AC009831.1	0	0	0	0	0	0
AC009835.1	0	0	0	0	0	0
AC009878.2	0	0	0	0	0	0
AC009892.10	0	0	0	0	0	0
AC009892.2	0	0	0	0	0	0
AC009892.5	0	0	0	0	0	0
AC009892.9	0	0	0	0	0	0
AC009941.1	0	0	0	0	0	0
AC009945.4	0	0	0	0	0	0
AC009947.2	0	0	0	0	0	0
AC009947.5	0	0	0	0	0	0
AC009948.5	0.52	0.91	0.59	0.38	0.32	0.53
AC009948.7	0	0	0	0	0	0
AC009950.1	0	0	0	0	1.27	0.4
AC009950.2	0.14	0.38	0.24	0.16	0.36	0
AC009955.8	0	0	0	0	0	0
AC009960.3	0.08	0	0	0	0	0
AC009961.2	0.07	0.16	0	0	0	0
AC009961.3	0.4	0.28	0.09	0.04	0.72	0.26
AC009961.5	0	0	0	0	0	0
AC009963.3	0	0	0	0	0	0
AC009963.4	0	0	0	0	0	0
AC009963.5	0	0	0	0	0	0
AC009963.6	0	0	0	0	0	0
AC009965.1	0	0	0	0	0	0
AC009965.2	0	0	0	0	0	0
AC009967.3	0	0	0	0	0	0
AC009969.1	0	0	0	0	0	0
AC009970.1	0.4	0.23	0.15	0	0	0
AC009973.1	0	0	0	0	0	0
AC009977.1	0	0	0	0	0	0
AC009987.1	0	0	0	0	0	0
AC010082.2	0	0	0	0	0	0
AC010084.1	0	0	0	0	0	0
AC010086.1	0	0	0	0	0	0
AC010086.2	0	0	0	0	0	0
AC010086.5	0	0	0	0	0	0
AC010091.1	0	0	0	0	0	0
AC010092.1	0	0	0	0	0	0
AC010095.6	0	0	0	0	0	0
AC010096.1	0	0	0	0	0	0
AC010096.2	0	0	0	0.09	0	0
AC010103.1	0	0	0	0	0	0
AC010105.1	0	0	0	0	0	0
AC010127.3	0	0	0	0	0	0
AC010132.10	0	0	0	0	0	0
AC010132.11	0	0.34	0.06	0	0	0.15
AC010136.2	0	0	0	0	0	0
AC010139.1	0	0	0	0	0	0
AC010141.1	0	0	0	0	0	0
AC010141.4	0	0	0	0	0	0
AC010141.6	0	0	0	0	0	0
AC010141.8	0	0	0	0	0	0
AC010145.4	0	0	0	0	0	0
AC010146.1	0	0	0	0	0	0
AC010148.1	0.12	0.11	0.3	0.1	0.24	0.42
AC010149.4	0	0	0	0	0	0
AC010150.1	0.7	0.65	0.52	0	0.44	0
AC010150.2	0	0	0	0	0	0
AC010153.3	0	0	0	0	0	0
AC010154.2	0	0	0	0	0	0
AC010168.1	0	0	0	0	0	0
AC010184.1	0	0	0	0	0	0
AC010196.1	0	0	0	0	0	0
AC010203.1	0	0	0	0	0	0
AC010207.1	0	0	0	0	0	0
AC010209.1	0	0	0	0	0	0
AC010226.4	1.26	0.76	0.82	0.37	1	1.57
AC010235.1	0	0	0	0	0	0
AC010240.2	0.68	0.75	1	0.49	0.99	0.75
AC010240.3	0	0.2	0	0	0	0
AC010287.1	0.91	0.94	0.75	0.68	0.48	0.79
AC010295.1	0	0	0	0	0	0
AC010297.1	0	0	0	0	0	0
AC010311.1	0	0	0	0	0	0
AC010319.1	0	0	0	0	0	0
AC010323.1	0	0	0	0	0	0
AC010329.1	0	0	0	0	0	0
AC010331.1	0	0	0	0	0	0
AC010364.1	0	0	0	0	0	0
AC010368.1	0	0	0	0	0	0
AC010376.1	0	0	0	0	0	0
AC010412.1	0	0	0	0	0	0
AC010455.1	0	0	0	0	0	0
AC010458.1	0	0	0	0	0	0
AC010468.1	0.06	0	0	0	0	0
AC010468.2	0	0	0	0	0	0
AC010468.3	0	0	0	0	0	0
AC010480.1	0	0	0	0	0	0
AC010492.2	0.21	0.12	0.04	0	0	0
AC010492.4	0	0	0	0	0	0
AC010492.5	0	0	0	0	0	0
AC010504.2	0	0.12	0.08	0.43	0	0.14
AC010518.2	0	0	0	0	0	0
AC010518.3	0	0	0	0	0	0
AC010522.1	0.56	0	0	0	0	0.71
AC010524.2	0	0.01	0.02	0	0	0
AC010524.4	0	0	0	0	0	0
AC010525.1	0	0	0	0	0	0
AC010525.4	0.19	0	0.57	1.8	0	0
AC010525.5	0	0	0	0	0	0
AC010528.1	0	0	0	0	0	0
AC010543.1	0	0	0	0	0	0
AC010546.1	0	0	0	0	0	0
AC010547.9	0.24	0.09	0.23	0.09	0.26	0.04
AC010608.1	0	0	0	0	0	0
AC010609.1	0	0	0	0	0	0
AC010633.1	0	0	0	0	0	0
AC010641.1	0	0	0	0	0	0
AC010642.1	0.59	0.51	0.47	0.17	0.46	0.43
AC010642.2	0.04	0.21	0.35	0.1	0.06	0.09
AC010646.3	0	0	0	0	0	0
AC010649.1	0	0	0	0	0	0
AC010655.1	0	0	0	0	0	0
AC010677.5	0	0	0	0	0	0
AC010723.1	0	0	0	0	0	0
AC010723.2	0	0	0	0	0	0
AC010729.1	0	0	0	0	0	0
AC010729.2	0	0	0	0	0	0
AC010729.3	0	0	0	0	0	0
AC010731.2	0	0	0	0	0	0.25
AC010731.3	0	0	0	0	0	0
AC010731.4	0.06	0	0	0	0	0
AC010731.6	0	0	0	0	0	0
AC010733.5	0.73	2	1.27	1.32	0.38	1.57
AC010739.1	0	0	0	0	0	0
AC010740.1	0	0	0	0	0	0
AC010744.1	0	0	0	0	0	0
AC010745.1	0	0	0	0	0	0
AC010745.2	0	0	0	0	0	0
AC010745.3	0	0	0	0	0	0
AC010745.4	0	0	0	0	0	0
AC010746.3	0	0	0	0	0	0
AC010754.1	0	0	0	0	0	0
AC010761.10	0	0	0	0	0	0
AC010761.13	1.15	0.5	1.29	0	0.68	0.37
AC010761.14	0	0	0	0	0	0
AC010761.6	0	0	0	0.4	0.13	0
AC010761.8	3.2	3.4	3.07	0.87	1.46	1.94
AC010761.9	1.77	1.26	0.52	0.54	1.27	1.8
AC010872.1	0	0	0	0	0	0
AC010874.1	0	0	0	0	0	0
AC010878.3	0	0	0	0	0	0
AC010880.1	0	0	0	0	0	0
AC010883.5	0	0	0	0	0	0
AC010884.1	0	0	0	0	0	0
AC010884.2	0	0	0	0	0	0
AC010886.2	0	0	0	0	0	0
AC010887.1	0	0	0	0	0	0
AC010888.1	0	0	0	0	0	0
AC010890.1	0	0	0	0	0	0
AC010891.2	0	0	0	0	0	0
AC010894.3	0.51	1.04	1.1	0.35	0.4	0
AC010894.4	0	0	0	0	0	0
AC010894.5	0	0	0	0	0	0
AC010900.1	0	0	0	0	0	0
AC010900.2	0.07	0.19	0.05	0.13	0.43	0.13
AC010904.1	0	0	0	0	0	0
AC010907.2	0	0	0	0	0	0
AC010907.5	0	0	0	0	0	0
AC010928.1	0	0	0	0	0	0
AC010930.1	0	0	0	0	0	0
AC010931.1	0	0	0	0	0	0
AC010967.1	0	0	0	0	0	0
AC010967.2	0	0	0	0	0	0
AC010967.3	0	0	0	0	0	0
AC010969.1	0	0	0.08	0.06	0	0.16
AC010970.1	0	0	0	0	0	0
AC010970.2	0	0	0	0	0	0
AC010971.1	0	0	0	0	0	0
AC010974.1	0	0	0	0	0	0
AC010974.3	0	0	0	0	0	0
AC010975.1	0	0	0	0	0	0
AC010975.2	0	0	0	0	0	0
AC010976.2	0.77	1.37	1.21	0.81	2.01	1.28
AC010980.2	0.19	0.04	0.11	0.05	0.06	0.05
AC010982.2	0	0	0	0	0	0
AC010983.1	0	0	0	0	0	0.06
AC010987.5	0	0	0	0	0	0
AC010987.6	0	0	0	0	0	0
AC010999.1	0	0	0	0	0	0
AC011073.1	0	0	0	0	0	0
AC011155.1	0	0	0	0	0	0
AC011193.1	0	0	0	0	0	0
AC011196.3	0	0	0	0	0	0
AC011225.1	0	0	0	0	0	0
AC011233.2	0	0	0	0	0	0
AC011239.1	0.11	0	0	0.14	0	0.14
AC011239.2	0.03	0	0	0.15	0.13	0.04
AC011242.5	0.08	0.04	0.09	0.21	0.37	0.25
AC011243.1	0	0	0.17	0	0	0
AC011247.3	0	0	2.93	0	0	0
AC011284.3	0	0	0	0	0	0
AC011286.1	0	0	0	0	0	0
AC011288.2	0	0	0	0	0	0.14
AC011290.4	0	0	0	0	0	0
AC011290.5	0.42	0.63	0.5	0.74	0.98	0.71
AC011294.3	0	0	0	0	0	0
AC011298.2	0	0	0	0	0	0.01
AC011306.1	0	0	0	0	0	0
AC011309.1	0	0	0	0	0	0
AC011313.1	0	0	0	0	0	0
AC011330.13	0.55	1.27	1.23	1.11	1.9	2.25
AC011330.5	0.25	0.18	0.15	0.41	0.14	0.16
AC011343.1	0.01	0	0	0.01	0	0
AC011357.1	0	0	0	0	0	0
AC011363.1	0	0	0	0	0	0
AC011366.3	0	0	0	0	0	0
AC011372.1	0	0	0	0	0	0
AC011376.1	0	0	0	0	0	0
AC011379.1	0	0	0	0	0	0
AC011380.1	0	0	0	0	0	0
AC011404.1	0	0	0	0	0	0
AC011406.2	0	0.37	0.7	0.84	0	0.4
AC011410.1	0	0	0	0	0	0
AC011431.1	0	0	0	0	0	0
AC011431.2	0	0	0	0	0	0
AC011450.1	0	0	0	0	0	0
AC011453.1	0	0	0	0	0	0
AC011453.2	0	0	0	0	0	0
AC011453.3	0	0	0	0	0	0
AC011453.4	0	0	0	0	0	0
AC011456.1	0	0	0	0	0	0
AC011465.1	0	0	0	0	0	0
AC011467.1	0	0	0	0	0	0
AC011477.1	0	0	0	0	0	0
AC011498.1	0	0	0	0	0	0
AC011499.1	0	0	0	0	0	0
AC011509.1	0	0	0	0	0	0
AC011513.3	0.32	0.14	0	0	0.13	0
AC011513.4	0	0	0	0	0	0
AC011515.2	0	0	0	0	0	0
AC011516.1	0	0	0	0	0	0
AC011516.2	0	0	0	0	0	0
AC011518.1	0	0	0	0	0	0
AC011518.2	0	0	0	0	0	0
AC011523.2	0	0	0.19	0	0	0
AC011524.1	0	0	0	0	0	0
AC011524.2	0	0	0	0	0	0
AC011524.3	0	0	0	0	0	0
AC011525.2	0	0	0	0	0	0
AC011525.4	0	0	0	0	0	0
AC011530.4	0	0	0	0	0	0
AC011551.3	0	0	0	0	0	0
AC011558.5	139.71	137.35	126.21	87.56	79.59	99.53
AC011591.1	0	0	0	0	0	0
AC011625.1	0	0	0	0	0	0
AC011648.1	0	0	0	0	0	0
AC011718.2	0	0	0	0	0	0
AC011718.3	0	0	0	0	0	0
AC011738.1	0	0	0	0	0	0
AC011738.4	0	0	0	0.02	0.02	0
AC011742.3	0	0	0	0	0	0
AC011742.5	0	0	0	0	0	0
AC011747.3	0.18	0.15	0.1	0.06	0.35	0.46
AC011747.4	0.13	1.06	1.34	2.34	2.51	1.26
AC011747.6	0.56	0.39	0.25	0.46	0.36	0.44
AC011748.1	0	0	0	0	0	0
AC011752.1	0	0	0	0	0	0
AC011753.5	0	0	0.07	0	0	0
AC011753.6	0	0	0	0	0	0
AC011754.1	0	0	0	0	0	0
AC011816.1	0.48	0.42	0.09	0.32	0.76	0.47
AC011893.3	0.04	0	0.08	0.03	0.03	0
AC011897.2	0	0	0	0	0	0
AC011899.10	0	0	0	0.06	0.07	0.05
AC011899.9	0.02	0	0.01	0.03	0.11	0.02
AC011901.2	0	0	0	0	0	0
AC011933.2	0	0	0.4	0	0.81	0.68
AC011994.1	0	0	0	0	0	0
AC011995.1	0	0	0	0	0	0
AC011995.3	0	0	0	0	0	0
AC011997.1	0	0	0.03	0	0	0
AC011998.1	0	0	0	0	0	0
AC011998.2	0	0	0	0	0	0
AC011998.4	0	0	0	0	0	0
AC011999.1	0.04	0.1	0.3	0.06	0	0
AC012003.1	0	0	0	0	0	0
AC012005.1	0	0	0	0	0	0
AC012005.2	0	0	0	0	0	0
AC012005.3	0	0	0	0	0	0
AC012005.4	0	0	0	0	0	0
AC012047.1	0	0	0	0	0	0
AC012065.4	0	0	0	0	0	0
AC012065.5	0	0	0	0	0	0
AC012066.1	0.24	0.73	0.65	0.21	0.38	0.82
AC012074.2	0.05	0.03	0.04	0	0.04	0
AC012075.1	0	0	0	0	0	0
AC012075.2	0	0	0	0	0	0
AC012078.2	0	0	0	0	0	0
AC012119.1	0	0	0	0	0	0
AC012123.1	0	0	0	0	0	0
AC012146.7	1.77	0.73	1.36	0.07	0.55	0.41
AC012150.1	0	0	0	0	0	0
AC012168.1	0	0	0	0	0	0
AC012175.1	0	0	0	0	0	0
AC012181.1	0	0	0	0	0	0
AC012181.2	0	0	0	0	0	0
AC012306.2	0	0	0	0	0	0
AC012307.2	0	0	0	0	0	0
AC012314.19	0.49	1.75	0	0	0	0
AC012314.20	0	0	0	0	0	0
AC012314.8	0.18	0.16	0.19	0.15	0.18	0.06
AC012322.1	0	0	0	0	0	0
AC012353.1	0	0	0	0	0	0
AC012354.6	0	0	0	0	0	0
AC012354.8	0	0	0	0	0	0
AC012358.4	0.38	0.3	0.41	0.27	0.14	0.42
AC012358.7	0.05	0.6	0.39	0.14	0.17	0
AC012358.8	0.1	0.31	0.3	0.05	0.42	0.2
AC012360.1	0	0	0	0	0	0
AC012360.4	0	0.1	0	0	0	0
AC012360.6	0.95	0.89	0.98	1.04	1.52	1.18
AC012361.1	0	0	0	0	0	0
AC012362.3	0.07	0	0.05	0	0	0
AC012363.1	0	0	0	0	0	0
AC012363.13	0	0	0	0	0	0
AC012363.2	0	0	0	0	0	0
AC012363.4	1.34	1.04	2.52	3.31	2.57	2.68
AC012363.7	1.36	1.68	2.03	1.96	2.18	1.32
AC012363.8	0.73	0.54	0.6	0.72	0.54	0.87
AC012365.1	0	0	0	0	0	0
AC012368.1	0.68	0.8	0.77	0	0.73	0.15
AC012370.2	0	0	0	0	0	0
AC012370.3	0.03	0	0.09	0.33	0.22	0.13
AC012414.1	0	0	0	0	0	0
AC012442.5	0	0	0	0.52	0	0
AC012442.6	0.25	0	0.48	0.34	0.41	0
AC012445.1	0	0	0	0	0	0
AC012451.1	0	0	0	0	0	0
AC012454.4	0	0	0	0	0.07	0
AC012456.3	0	0	0	0	0	0
AC012456.4	0	0	0	0	0	0
AC012462.1	0	0	0	0	0	0
AC012462.2	0	0	0	0	0	0
AC012462.3	0	0	0	0	0	0
AC012476.1	0	0	0	0	0	0
AC012485.2	0	0	0	0	0	0
AC012493.1	0	0	0	0	0	0
AC012494.1	0	0	0	0	0	0
AC012497.2	0	0	0	0	0	0
AC012499.1	0	0	0	0	0	0
AC012500.1	0	0	0	0	0	0
AC012501.2	0	0	0.08	0	0	0
AC012501.3	0	0	0.02	0	0	0.04
AC012506.1	0	0	0	0	0	0
AC012506.2	0	0	0	0	0	0
AC012506.3	0	0	0	0	0	0
AC012506.4	0	0	0	0	0	0
AC012507.3	0.02	0.03	0.07	0.03	0	0
AC012507.4	0.16	0	0	0	0.16	0.13
AC012512.1	0	0.09	0.06	0	0	0
AC012513.4	1.71	1.75	1.89	0.84	1.26	0.96
AC012513.6	0	0	0	0	0	0
AC012531.25	0.22	0.15	0.32	0.23	0.39	0.33
AC012593.1	0	0	0	0	0	0
AC012594.1	0	0	0.08	0	0	0
AC012603.1	0	0	0	0	0	0
AC012603.2	0	0	0	0	0	0
AC012613.2	0.02	0.08	0.04	0.06	0.16	0.08
AC012627.1	0	0	0	0	0	0
AC012640.1	0	0	0	0	0	0
AC012667.1	0	0	0	0	0	0
AC012668.1	0	0	0	0	0	0
AC012668.2	0	0	0	0.03	0	0
AC012668.3	0	0	0	0	0	0
AC012671.1	0	0	0	0	0	0
AC012671.2	0	0	0	0	0	0
AC012671.3	0	0	0	0	0	0
AC012671.4	0	0	0	0	0	0
AC013248.2	0	0	0	0	0	0
AC013251.1	0	0	0	0	0	0
AC013262.1	0	0	0	0	0	0
AC013264.2	0	0	0	0	0	0
AC013267.1	0	0	0	0	0	0
AC013268.1	0	0	0	0	0	0
AC013268.3	0.02	0.04	0.06	0	0	0.05
AC013268.4	0	0	0	0	0	0
AC013269.3	0	0	0	0	0	0
AC013269.4	0	0	0	0	0	0
AC013269.5	0	0	0	0	0	0
AC013271.3	0.01	0.01	0	0	0	0
AC013275.2	0	0.02	0	0	0	0
AC013286.1	0	0	0	0	0	0
AC013399.3	0	0	0	0	0	0
AC013401.1	0	0	0	0	0	0
AC013401.2	0	0	0	0	0	0
AC013402.1	0	0	0	0	0	0
AC013402.3	0	0	0	0	0	0
AC013402.4	0	0	0	0	0	0
AC013402.5	0	0	0	0	0	0
AC013403.13	0	0	0	0	0	0
AC013404.1	0	0	0	0	0	0
AC013406.1	0	0	0	0	0	0
AC013409.1	0	0	0	0	0	0
AC013410.1	1.36	1.38	1.83	0.76	1.81	1.28
AC013410.2	0	0	0	0	0	0
AC013429.4	0	0	0	0	0	0
AC013429.5	0.39	0.23	0.2	0.09	0	0
AC013436.6	0	0	0	0	0	0
AC013437.6	0	0	0	0	0	0
AC013437.7	0	0	0	0	0	0
AC013439.4	0	0	0	0	0	0
AC013442.1	0	0	0	0	0	0
AC013444.1	0	0	0	0	0	0.03
AC013444.2	0	0	0	0	0	0
AC013448.1	0	0	0	0	0	0
AC013448.2	0	0	0	0	0	0
AC013448.3	0	0	0	0	0	0
AC013460.1	0	0	0	0	0	0
AC013461.1	9.91	10.6	10.64	10.53	12.68	12.71
AC013463.2	0	0	0	0	0	0
AC013467.1	0	0	0	0	0	0
AC013470.6	0	0	0	0	0	0
AC013470.8	0	0	0	0	0	0
AC013472.3	0.08	0.14	0.13	0.08	0.78	0.18
AC013472.4	0	0	0	0	0	0
AC013474.4	0	0	0	0	0	0
AC013476.1	0	0	0	0	0	0
AC013477.1	0	0	0	0	0	0
AC013480.1	0	0	0	0	0	0
AC013480.2	0	0	0	0	0	0
AC013549.1	0	0	0	0	0	0
AC013553.1	0	0	0	0	0	0
AC013660.1	0	0	0	0	0	0
AC013701.1	0	0	0	0	0	0
AC013722.1	0	0	0	0	0	0
AC013727.1	0	0	0	0	0	0
AC013727.2	0	0	0	0	0	0
AC013733.3	0	0	0	0	0	0
AC013733.4	0	0	0	0	0	0
AC013734.1	0	0	0	0	0	0
AC013737.1	0	0	0	0	0	0
AC013738.1	0	0	0	0	0	0
AC013751.1	0	0	0	0	0	0
AC015600.1	0	0	0	0	0	0
AC015688.3	0.05	0	0.21	1	0.31	0.69
AC015691.13	0	0	0.09	0	0.2	0
AC015720.1	0	0	0	0	0	0
AC015726.1	0	0	0	0	1.24	0
AC015818.6	0	0	0	0	0	0
AC015820.1	0	0	0	0	0	0
AC015849.12	0	0	0	0	0.36	0
AC015849.13	0.21	0.75	0.8	0.58	0.34	1.1
AC015849.14	0	0	0	0	0	0.21
AC015849.16	0.01	0	0.01	0.02	0.02	0.01
AC015849.19	0	0	0	0	0.24	0
AC015849.2	0	0	0	0	0	0
AC015883.1	0	0	0	0	0	0
AC015884.1	0	0	0	0	0	0
AC015909.1	0	0	0	0	0	0
AC015922.5	0	0	0	0	0	0
AC015922.6	0	0	0	0	0	0
AC015922.7	0	0	0	0	0	0
AC015923.1	0	0	0	0	0	0
AC015923.2	0	0	0	0	0	0
AC015933.2	0.19	0.45	0.14	0	0	0.74
AC015936.3	0.21	0	0.34	0.46	0.17	0.35
AC015969.3	0	0	0	0	0	0
AC015971.1	0	0	0	0	0	0
AC015971.2	0.47	0.68	0.51	0.72	0.61	0.69
AC015971.3	0	0	0	0	0	0
AC015977.5	0	0	0	0	0	0
AC015977.6	0	0	0	0	0	0
AC015987.1	0.19	0.29	0.28	0	0.4	0.24
AC016113.1	0	0	0	0	0	0
AC016142.1	0	0.7	0.67	0.54	0.46	1.02
AC016194.1	0	0	0	0	0	0
AC016292.1	0	0	0	0	0	0
AC016292.3	0.93	0.81	0.87	0.94	0.36	1.49
AC016405.1	0	0	0	0	0	0
AC016543.1	0	0	0	0	0	0
AC016549.1	0.42	0.59	0.73	0.36	0.57	0.52
AC016561.1	0	0	0	0	0	0
AC016575.1	0	0	0	0	0	0
AC016576.1	0	0	0	0	0	0
AC016577.1	0	0	0	0	0	0
AC016582.2	0	0	0	0	0	0
AC016597.1	0	0	0	0	0	0
AC016629.3	0.05	0.25	0.16	0.07	0.38	0.14
AC016629.7	0	0	0	0	0	0
AC016644.1	0	0	0.29	0	0.31	0.51
AC016656.1	0	0	0	0	0	0
AC016670.1	0	0	0	0	0	0
AC016682.1	0	0	0	0	0	0
AC016683.5	0.22	0.13	0.09	0	0.73	0.15
AC016691.2	0	0	0	0	0	0
AC016694.2	0	0	0	0	0	0
AC016696.1	0	0	0	0	0	0
AC016700.2	0	0	0	0	0	0
AC016700.4	0	0	0	0	0	0
AC016700.5	0.17	0.49	0.13	0	0.14	0.55
AC016700.6	0	0	0	0	0	0
AC016706.1	0	0	0	0	0	0
AC016708.2	0	0	0	0	0	0
AC016710.1	0	0	0	0	0	0
AC016712.1	0	0	0	0	0	0
AC016712.2	0	0	0	0	0	0
AC016712.3	0	0	0	0	0	0
AC016716.1	0	0	0	0	0	0
AC016716.2	0	0	0	0	0	0
AC016717.1	0.95	0	1.42	0	1.41	0
AC016722.3	0	0.1	0	0	0	0
AC016722.4	0.93	1.5	1.14	0.94	1.37	1.04
AC016723.4	0	0	0	0	0	0
AC016724.6	0	0	0	0	0	0
AC016727.1	0	0	0	0	0	0
AC016727.3	0	0	0	0	0	0
AC016730.1	0	0	0	0	0	0
AC016730.2	0	0	0	0	0	0
AC016732.2	0	0	0	0	0	0
AC016734.1	0	0	0	0	0	0
AC016734.2	0.52	0	0.06	0.12	0.14	0
AC016735.1	0	0	0	0	0	0
AC016735.2	0	0.07	0	0.02	0.06	0
AC016735.3	0	0	0	0	0	0
AC016738.3	0	0	0	0	0	0
AC016738.4	0.03	0.04	0.08	0.06	0.13	0.08
AC016739.1	0	0	0	0	0	0
AC016739.2	5.97	4.69	4.75	5.4	7.33	6.1
AC016743.1	0	0	0	0	0	0
AC016745.3	0	0	0	0	0	0
AC016747.1	0	0	0	0	0	0
AC016747.3	0.03	0	0	0.02	0	0
AC016751.2	0	0	0	0	0	0
AC016751.3	0	0	0	0	0	0
AC016753.1	0	0	0	0	0	0
AC016753.2	0	0	0	0	0	0
AC016757.3	0	0	0	0	0	0
AC016764.1	0	0	0	0	0	0
AC016768.1	0	0	0	0	0	0
AC016772.4	0	0	0	0	0	0
AC016819.1	0	0	0	0	0	0
AC016821.1	0	0	0	0	0	0
AC016821.2	0	0	0	0	0	0
AC016831.3	0	0	0	0	0	0
AC016831.5	0	0	0.28	0	0	0.47
AC016831.6	0.02	0	0	0	0.04	0
AC016831.7	2	2.15	2.06	1.46	1.59	1.67
AC016866.1	0	0	0	0	0	0
AC016894.1	0	0	0	0	0	0
AC016903.1	0	0	0	0	0	0
AC016903.2	0	0	0	0	0	0
AC016907.1	0	0	0	0	0	0
AC016907.2	0	0	0	0	0	0
AC016907.3	0	0.01	0	0	0.02	0.04
AC016908.1	0	0	0	0	0	0
AC016909.1	0	0	0	0.03	0	0
AC016909.2	0	0	0	0	0	0
AC016910.1	0	0	0	0	0	0
AC016912.3	0	0	0	0	0	0
AC016959.1	0	0	0	0	0	0
AC016970.1	0	0	0	0	0	0
AC016987.1	0	0	0	0	0	0
AC016993.1	0	0	0	0	0	0
AC016994.2	0	0	0	0	0	0
AC016995.3	0	0	0	0	0	0.05
AC016999.2	0	0.63	0.93	0.97	1.41	0.23
AC017002.1	1.3	1.2	1.23	0.65	0.99	1.43
AC017002.2	1.1	1.34	1.31	1.04	0.97	0.93
AC017002.4	0	0	0	0.09	0	0
AC017006.2	0	0	0	0	0	0
AC017006.3	0	0	0	0	0	0
AC017019.1	0	0	0	0	0	0
AC017020.1	0	0	0	0	0	0
AC017020.2	0	0	0	0	0	0
AC017028.1	0	0	0	0	0	0
AC017028.10	0	0	0	0	4.56	0
AC017028.11	0	0	0	0	0	0
[truncated: 56,685 more rows]
